# Supplementary material for: Construction of a High-Density Genetic Map and Identification of Quantitative Trait Loci for Nitrite Tolerance in the Pacific White Shrimp (Litopenaeus vannamei)
Source: Front Genet. 2020 Sep 24;11:571880. doi: 10.3389/fgene.2020.571880 (PMC7541944; doi:10.3389/fgene.2020.571880)
Supplement: Supplementary file 9 [file Table_9.XLSX]

## Sheet: Sheet1
Supplementary Table S9. Expression levels and annotations for the differentially expressed genes located in the QTL intervals.
#ID	gene_name	LV1-1-20_FPKM	LV1-1-20_count	LV1-151-170_FPKM	LV1-151-170_count	LV2-1-20_FPKM	LV2-1-20_count	LV2-158-177_FPKM	LV2-158-177_count	LV3-1-20_FPKM	LV3-1-20_count	LV3-131-150_FPKM	LV3-131-150_count	LV4-1-20_FPKM	LV4-1-20_count	LV4-299-318_FPKM	LV4-299-318_count	LV1-1-20_vs_LV1-151-170_EBSeq_FDR	LV1-1-20_vs_LV1-151-170_EBSeq_log2FC	LV1-1-20_vs_LV1-151-170_EBSeq_(FDR_0.01_FC_2)_regulated	LV2-1-20_vs_LV2-158-177_EBSeq_FDR	LV2-1-20_vs_LV2-158-177_EBSeq_log2FC	LV2-1-20_vs_LV2-158-177_EBSeq_(FDR_0.01_FC_2)_regulated	LV3-1-20_vs_LV3-131-150_EBSeq_FDR	LV3-1-20_vs_LV3-131-150_EBSeq_log2FC	LV3-1-20_vs_LV3-131-150_EBSeq_(FDR_0.01_FC_2)_regulated	LV4-1-20_vs_LV4-299-318_EBSeq_FDR	LV4-1-20_vs_LV4-299-318_EBSeq_log2FC	LV4-1-20_vs_LV4-299-318_EBSeq_(FDR_0.01_FC_2)_regulated	COG_class	COG_class_annotation	GO_annotation	KEGG_annotation	KEGG_pathway_annotation	KOG_class	KOG_class_annotation	Pfam_annotation	Swiss_Prot_annotation	eggNOG_class	eggNOG_class_annotation	NR_annotation	GO_second_level_annotation
gene29869	LOC113801890	4.36653	729	2.1546	307	1.51645	195	2.23535	182	1.78477	233	2.20687	242	2.35031	335	3.57618	540	0.212897	-1.51596	normal	0.829533	0.490814	normal	0.865341	0.427081	normal	0.686022	0.652121	normal	--	--	--	--	--	--	--	HEAT repeat;; HEAT repeats;; HEAT-like repeat;; CLASP N terminal;; TAF6 C-terminal HEAT repeat domain;; Vacuolar 14 Fab1-binding region	--	S	Function unknown	uncharacterized protein LOC111869790 isoform X1 [Cryptotermes secundus]	--
gene29872	LOC113801891	4.52946	572	5.02985	549	15.7392	1527	2.03878	192	1.45001	143	6.211	584	12.8192	1380	3.87755	443	0.849372	-0.338545	normal	2.45792e-05	-2.38754	down	1.92012e-06	2.38809	up	5.38971e-05	-1.66925	down	--	--	--	--	--	--	--	--	--	--	--	PREDICTED: F-box/LRR-repeat protein 20-like [Hyalella azteca]	--
gene29855	LOC113801892	0.249713	27	0.60101	61	0.197696	18	0	0	1.26508	95	0.315619	25	0.087844	9	0.267391	25	0.644543	0.812513	normal	--	--	--	0.0962009	-1.48889	normal	--	--	--	--	--	--	--	--	--	--	Transmembrane protein 237	--	U	Intracellular trafficking, secretion, and vesicular transport	PREDICTED: uncharacterized protein LOC108678091 [Hyalella azteca]	--
gene29856	LOC113801893	1.38223	85	7.46428	395	1.03801	51	0.070293	5	5.35487	253	2.55896	139	0.743361	41	0.515231	27	0.0518898	1.89004	normal	0.00999928	-2.44521	down	0.838466	-0.483219	normal	0.814463	-0.604311	normal	--	--	--	K15032|8.02655e-30|obi:106877460|K15032 mTERF domain-containing protein, mitochondrial | (RefSeq) transcription termination factor 4, mitochondrial-like	--	--	--	mTERF	--	S	Function unknown	uncharacterized protein LOC111634989 [Centruroides sculpturatus]	--
gene29866	LOC113801894	69.6322	12457	37.4337	5790	58.9198	8104	54.4941	7265	52.1845	7274	56.4432	7522	48.7537	7439	48.1318	7790	0.663135	-1.38641	normal	0.977378	0.437303	normal	0.974494	0.424124	normal	0.99063	0.0325597	normal	[T]	Signal transduction mechanisms	Molecular Function: transferase activity (GO:0016740);;	K08872|3.16654e-152|isc:IscW_ISCW000554|K08872 RIO kinase 3 [EC:2.7.11.1] | (RefSeq) serine/threonine protein kinase rio3, putative	--	[T]	Signal transduction mechanisms	RIO1 family	Serine/threonine-protein kinase RIO3 OS=Caenorhabditis elegans OX=6239 GN=riok-3 PE=2 SV=1	T	Signal transduction mechanisms	Uncharacterized protein APZ42_021470 [Daphnia magna]	molecular function: catalytic activity (GO:0003824)
gene29873	LOC113801897	1.79115	119	7.1768	410	2.85748	145	3.34083	165	6.10392	314	4.40996	217	2.45761	139	1.38694	83	0.22065	1.47486	normal	0.644102	0.772366	normal	0.91182	-0.156055	normal	0.517107	-0.765125	normal	--	--	--	K17552|3.53566e-12|pxy:105380396|K17552 protein phosphatase 1 regulatory subunit 10 | (RefSeq) serine/threonine-protein phosphatase 1 regulatory subunit 10	--	--	--	Zinc finger C-x8-C-x5-C-x3-H type (and similar)	--	T	Signal transduction mechanisms	PREDICTED: uncharacterized protein DDB_G0284459-like, partial [Hyalella azteca]	--
gene29868	LOC113801898	7.28771	389	2.13758	98	1.80345	74	2.47403	103	2.56815	106	0.882202	35	2.14862	98	3.04387	146	0.00765374	-2.22031	down	0.343813	1.04993	normal	0.289109	-1.18441	normal	0.762862	0.533252	normal	[G]	Carbohydrate transport and metabolism	Molecular Function: hydrolase activity, acting on carbon-nitrogen (but not peptide) bonds (GO:0016810);; Biological Process: organic substance metabolic process (GO:0071704);;	K01443|2.34156e-145|dpo:Dpse_GA14308|K01443 N-acetylglucosamine-6-phosphate deacetylase [EC:3.5.1.25] | (RefSeq) GA14308 gene product from transcript GA14308-RA	Amino sugar and nucleotide sugar metabolism (ko00520)	[G]	Carbohydrate transport and metabolism	Amidohydrolase family	N-acetylglucosamine-6-phosphate deacetylase OS=Drosophila melanogaster OX=7227 GN=CG17065 PE=2 SV=1	G	Carbohydrate transport and metabolism	PREDICTED: N-acetylglucosamine-6-phosphate deacetylase-like isoform X1 [Hyalella azteca]	molecular function: catalytic activity (GO:0003824);; biological process: metabolic process (GO:0008152)
gene29858	LOC113801899	0.019095	3	0.055234	6	0.047689	4	0	0	0.012254	2	0.012819	2	0.067022	7	0	0	--	--	--	--	--	--	--	--	--	--	--	--	--	--	--	--	--	[R]	General function prediction only	C2H2-type zinc-finger domain;; Zinc-finger double domain;; Zinc finger, C2H2 type;; C2H2-type zinc finger;; Drought induced 19 protein (Di19), zinc-binding	Chorion transcription factor Cf2 OS=Drosophila melanogaster OX=7227 GN=Cf2 PE=2 SV=3	S	Function unknown	hypothetical protein BRAFLDRAFT_207658 [Branchiostoma floridae]	--
gene29859	LOC113801900	0.169097	9	0.752341	32	0.054298	3	0.168083	7	0.868326	33	0.318113	12	0.159269	7	0	0	--	--	--	--	--	--	0.72352	-0.986607	normal	--	--	--	--	--	--	--	--	[R]	General function prediction only	C2H2-type zinc-finger domain;; Zinc-finger double domain;; Zinc finger, C2H2 type;; C2H2-type zinc finger;; Drought induced 19 protein (Di19), zinc-binding	Chorion transcription factor Cf2 OS=Drosophila melanogaster OX=7227 GN=Cf2 PE=2 SV=3	S	Function unknown	zf-H2C2_2 domain-containing protein, partial [Thalassocalyce inconstans]	--
gene29860	LOC113801901	0.243893	7	0.452797	11	0.572995	12	0.050361	2	1.26275	27	0.045676	1	0.315536	8	0	0	--	--	--	--	--	--	--	--	--	--	--	--	--	--	--	--	--	[R]	General function prediction only	C2H2-type zinc-finger domain;; Zinc-finger double domain	Protein krueppel OS=Drosophila melanogaster OX=7227 GN=Kr PE=1 SV=2	S	Function unknown	zinc finger protein 26-like isoform X2 [Nilaparvata lugens]	--
gene29861	LOC113801903	0.25176	139	0.212116	101	0.445682	189	0.091996	38	0.430685	185	0.29931	123	0.229056	108	0.107972	54	0.654791	-0.717885	normal	0.0200541	-1.68135	normal	0.890318	-0.210323	normal	0.234197	-1.01012	normal	[V]	Defense mechanisms	--	K05648|0|soc:105194792|K05648 ATP-binding cassette, subfamily A (ABC1), member 5 | (RefSeq) ATP-binding cassette sub-family A member 2-like	ABC transporters (ko02010)	[IR]	Lipid transport and metabolism;; General function prediction only	ABC transporter;; ABC-2 family transporter protein;; AAA domain, putative AbiEii toxin, Type IV TA system;; AAA domain	ABC transporter A family member 6 OS=Dictyostelium discoideum OX=44689 GN=abcA6 PE=3 SV=1	V	Defense mechanisms	PREDICTED: ATP-binding cassette sub-family A member 2-like [Solenopsis invicta]	--
gene29864	LOC113801904	0	0	0.091706	7	0.148419	11	0.320222	21	0.088165	7	0.146214	10	0.166486	13	0	0	--	--	--	--	--	--	--	--	--	--	--	--	--	--	Biological Process: apoptotic process (GO:0006915);; Molecular Function: zinc ion binding (GO:0008270);; Molecular Function: ligase activity (GO:0016874);; Biological Process: regulation of JNK cascade (GO:0046328);;	K12171|3.20553e-70|tca:664345|K12171 E3 ubiquitin-protein ligase SH3RF [EC:2.3.2.27] | (RefSeq) POSH; E3 ubiquitin-protein ligase SH3RF1	--	[O]	Posttranslational modification, protein turnover, chaperones	SH3 domain;; Variant SH3 domain;; Variant SH3 domain;; Ring finger domain;; Zinc finger, C3HC4 type (RING finger);; Zinc finger, C3HC4 type (RING finger);; RING-type zinc-finger;; Zinc finger, C3HC4 type (RING finger)	Uncharacterized protein B0303.7 OS=Caenorhabditis elegans OX=6239 GN=B0303.7 PE=1 SV=5	O	Posttranslational modification, protein turnover, chaperones	E3 ubiquitin-protein ligase SH3RF1 isoform X5 [Anoplophora glabripennis]	biological process: cellular process (GO:0009987);; biological process: single-organism process (GO:0044699);; molecular function: binding (GO:0005488);; molecular function: catalytic activity (GO:0003824);; biological process: biological regulation (GO:0065007)
gene29857	LOC113801905	0.187243	23	1.01642	48	0	0	0.032756	3	0.602045	56	0.361692	32	0.110336	12	0.020186	3	0.707529	0.694745	normal	--	--	--	0.85432	-0.412721	normal	--	--	--	--	--	--	--	--	[R]	General function prediction only	C2H2-type zinc-finger domain;; Zinc-finger double domain;; Zinc finger, C2H2 type;; C2H2-type zinc finger;; Drought induced 19 protein (Di19), zinc-binding	Protein krueppel OS=Drosophila melanogaster OX=7227 GN=Kr PE=1 SV=2	S	Function unknown	hypothetical protein BRAFLDRAFT_89148 [Branchiostoma floridae]	--
gene29867	LOC113801906	0.868707	35	4.23553	85	1.09764	23	1.02724	27	6.19728	121	1.12368	32	0.836498	29	1.7045	41	0.566296	0.928688	normal	0.739579	0.76995	normal	0.0698489	-1.49482	normal	0.865659	0.44286	normal	--	--	--	--	--	--	--	--	--	--	--	--	--
gene29870	LOC113801907	0	0	0	0	0	0	0	0	0	0	0	0	0	0	0	0	--	--	--	--	--	--	--	--	--	--	--	--	--	--	--	--	--	--	--	--	--	S	Function unknown	PREDICTED: constitutive coactivator of peroxisome proliferator-activated receptor gamma-like [Saccoglossus kowalevskii]	--
gene29871	LOC113801908	7.74409	342	11.637	442	40.5741	2139	2.31297	74	7.04727	456	22.5104	1218	32.7512	1236	8.62803	348	0.846036	0.0873752	normal	3.4639e-14	-4.23132	down	0.00142496	1.78837	up	3.10882e-06	-1.85712	down	--	--	--	--	--	--	--	--	--	S	Function unknown	uncharacterized protein LOC111866586 isoform X2 [Cryptotermes secundus]	--
gene3321	LOC113803183	11.6323	1026	84.7982	6464	10.2959	699	3.26343	215	75.9385	5219	38.9164	2557	5.61819	423	2.60451	208	0.0152094	2.3695	normal	0.34872	-1.10063	normal	0.923453	-0.653108	normal	0.0892851	-1.05162	normal	[V]	Defense mechanisms	Molecular Function: peroxidase activity (GO:0004601);; Cellular Component: integral component of membrane (GO:0016021);; Molecular Function: peroxiredoxin activity (GO:0051920);; Biological Process: oxidation-reduction process (GO:0055114);; Biological Process: cellular oxidant detoxification (GO:0098869);;	K03386|2.06883e-126|isc:IscW_ISCW013767|K03386 peroxiredoxin (alkyl hydroperoxide reductase subunit C) [EC:1.11.1.15] | (RefSeq) thioredoxin peroxidase, putative	--	[O]	Posttranslational modification, protein turnover, chaperones	AhpC/TSA family;; Redoxin;; C-terminal domain of 1-Cys peroxiredoxin	Peroxiredoxin OS=Ascaris suum OX=6253 PE=2 SV=1	O	Posttranslational modification, protein turnover, chaperones	peroxiredoxin [Litopenaeus vannamei]	biological process: metabolic process (GO:0008152);; biological process: cellular process (GO:0009987);; biological process: single-organism process (GO:0044699);; biological process: response to stimulus (GO:0050896);; biological process: detoxification (GO:0098754);; molecular function: catalytic activity (GO:0003824);; molecular function: antioxidant activity (GO:0016209);; cellular component:…
gene3324	LOC113803184	0	0	0	0	0.088623	7	0	0	0	0	0	0	0	0	0	0	--	--	--	--	--	--	--	--	--	--	--	--	--	--	--	--	--	--	--	--	--	--	--	--	--
gene3325	LOC113803185	97.7332	17191	25.7233	3911	30.0851	4069	6.92278	908	33.817	4635	83.4409	10932	25.4238	3814	21.8616	3479	0.012107	-2.41649	normal	0.0481065	-1.56729	normal	0.0219285	1.61333	normal	0.98207	-0.166499	normal	[O]	Posttranslational modification, protein turnover, chaperones	Molecular Function: ATP binding (GO:0005524);; Molecular Function: hydrolase activity (GO:0016787);;	K13525|0|nve:NEMVE_v1g190325|K13525 transitional endoplasmic reticulum ATPase | (RefSeq) hypothetical protein	Protein processing in endoplasmic reticulum (ko04141)	[O]	Posttranslational modification, protein turnover, chaperones	ATPase family associated with various cellular activities (AAA);; Cell division protein 48 (CDC48), N-terminal domain;; Holliday junction DNA helicase ruvB N-terminus;; AAA ATPase domain;; Cell division protein 48 (CDC48), domain 2;; AAA domain;; AAA domain (Cdc48 subfamily);; AAA domain (dynein-related subfamily);; AAA domain;; TIP49 C-terminus;; AAA domain;; RNA helicase;; AAA domain;; Vps4 C t…	Transitional endoplasmic reticulum ATPase TER94 OS=Drosophila melanogaster OX=7227 GN=TER94 PE=1 SV=1	O	Posttranslational modification, protein turnover, chaperones	valosin-containing protein [Penaeus monodon]	molecular function: binding (GO:0005488);; molecular function: catalytic activity (GO:0003824)
gene3326	LOC113803186	2.90775	141	3.61311	152	1.27798	48	1.46433	53	3.00619	114	1.91734	70	1.34569	56	3.5799	158	0.790154	-0.168757	normal	0.702675	0.712275	normal	0.863928	-0.320836	normal	0.00738303	1.43443	up	--	--	Molecular Function: RNA binding (GO:0003723);; Cellular Component: nucleus (GO:0005634);; Biological Process: ribosome assembly (GO:0042255);;	K07565|1.20366e-86|hmg:100206119|K07565 60S ribosome subunit biogenesis protein NIP7 | (RefSeq) 60S ribosome subunit biogenesis protein NIP7 homolog	--	[J]	Translation, ribosomal structure and biogenesis	Uncharacterised protein family (UPF0113)	60S ribosome subunit biogenesis protein NIP7 homolog OS=Dictyostelium discoideum OX=44689 GN=nip7 PE=3 SV=1	J	Translation, ribosomal structure and biogenesis	60S ribosome subunit biogenesis protein NIP7 homolog [Acanthaster planci]	molecular function: binding (GO:0005488);; cellular component: cell (GO:0005623);; cellular component: organelle (GO:0043226);; cellular component: cell part (GO:0044464);; biological process: cellular process (GO:0009987);; biological process: cellular component organization or biogenesis (GO:0071840)
gene3322	LOC113803188	0.022441	3	0	0	0	0	0	0	0	0	0	0	0	0	0	0	--	--	--	--	--	--	--	--	--	--	--	--	[E]	Amino acid transport and metabolism	Molecular Function: peptidase activity (GO:0008233);;	K01283|2.26903e-131|bom:102266786|K01283 peptidyl-dipeptidase A [EC:3.4.15.1] | (RefSeq) angiotensin-converting enzyme-like	Renin-angiotensin system (ko04614);; Renin secretion (ko04924);; Chagas disease (American trypanosomiasis) (ko05142);; Hypertrophic cardiomyopathy (HCM) (ko05410)	[E]	Amino acid transport and metabolism	Angiotensin-converting enzyme	Angiotensin-converting enzyme OS=Drosophila melanogaster OX=7227 GN=Ance PE=1 SV=3	S	Function unknown	Angiotensin-converting enzyme [Daphnia magna]	molecular function: catalytic activity (GO:0003824)
gene3323	LOC113803189	0	0	0	0	0	0	0	0	0	0	0	0	0	0	0	0	--	--	--	--	--	--	--	--	--	--	--	--	[X]	Mobilome: prophages, transposons	--	--	--	[R]	General function prediction only	Integrase core domain	Uncharacterized protein K02A2.6 OS=Caenorhabditis elegans OX=6239 GN=K02A2.6 PE=4 SV=1	L	Replication, recombination and repair	PREDICTED: uncharacterized protein K02A2.6-like [Crassostrea gigas]	--
gene3876	LOC113803792	0.980743	285	0.954537	239	1.36342	305	0.868415	189	1.13302	257	1.25129	272	1.55173	384	1.01992	269	0.76437	-0.527549	normal	0.907757	-0.0946337	normal	0.861772	0.454395	normal	0.780136	-0.544439	normal	[M]	Cell wall/membrane/envelope biogenesis	--	K10457|0|sko:100367192|K10457 kelch-like protein 20 | (RefSeq) kelch-like protein diablo-like	--	[TR]	Signal transduction mechanisms;; General function prediction only	Kelch motif;; Kelch motif;; Kelch motif;; BTB/POZ domain;; Galactose oxidase, central domain;; BTB And C-terminal Kelch;; Galactose oxidase, central domain;; Kelch motif	Kelch-like protein diablo OS=Culex quinquefasciatus OX=7176 GN=dbo PE=3 SV=2	S	Function unknown	kelch-like protein 12 isoform X1 [Cryptotermes secundus]	--
gene3877	LOC113803794	12.7144	2804	5.06875	966	6.9764	1183	7.38982	1214	4.82164	829	7.58376	1246	7.86671	1480	7.02842	1402	0.115771	-1.81443	normal	0.883614	0.631437	normal	0.565502	0.961878	normal	0.969025	-0.111921	normal	--	--	--	--	--	--	--	--	--	--	--	--	--
gene3878	LOC113803795	0.434344	59	0.414446	46	0.212187	22	0.235365	26	0.917207	95	0.392821	39	0.162487	19	0.481829	57	0.700589	-0.59463	normal	--	--	--	0.598925	-0.880407	normal	0.0671946	1.46878	normal	--	--	--	--	--	--	--	BTB/POZ domain;; C2H2-type zinc finger;; Zinc finger, C2H2 type;; Zinc-finger double-stranded RNA-binding	Protein abrupt OS=Drosophila melanogaster OX=7227 GN=ab PE=1 SV=2	S	Function unknown	Broad complex [Callinectes sapidus]	--
gene3879	LOC113803796	1.58823	53	1.12761	28	2.32309	51	0.663975	15	1.06772	24	3.91349	85	2.16956	58	0.754605	21	0.490711	-1.08628	normal	0.531936	-1.0971	normal	0.00108751	2.10288	up	0.073943	-1.42459	normal	--	--	Molecular Function: binding (GO:0005488);; Cellular Component: membrane (GO:0016020);; Molecular Function: oxidoreductase activity (GO:0016491);;	--	--	[C]	Energy production and conversion	Cytochrome b5-like Heme/Steroid binding domain	Cytochrome b5 OS=Musca domestica OX=7370 GN=Cyt-b5 PE=1 SV=1	CI	Energy production and conversion;; Lipid transport and metabolism	Cytochrome b5 [Orchesella cincta]	molecular function: binding (GO:0005488);; cellular component: membrane (GO:0016020);; molecular function: catalytic activity (GO:0003824)
gene3880	LOC113803797	1.0392	403	1.31243	444	0.514514	172	0.176271	59	1.12768	374	1.20604	347	0.636101	236	0.480493	187	0.849154	-0.140653	normal	0.505049	-0.931554	normal	0.912489	0.266344	normal	0.863529	-0.366607	normal	--	--	--	K19026|1.30427e-73|soc:105195176|K19026 spatacsin | (RefSeq) spatacsin	--	[S]	Function unknown	Spatacsin C-terminus	Protein DDB_G0268328 OS=Dictyostelium discoideum OX=44689 GN=DDB_G0268328 PE=4 SV=1	S	Function unknown	spatacsin isoform X1 [Zootermopsis nevadensis]	--
gene3881	LOC113803798	1.7385	147	2.88385	210	1.38002	90	1.28642	81	2.64173	174	1.8106	114	1.73191	125	1.80384	138	0.792885	0.227588	normal	0.821996	0.433864	normal	0.886112	-0.231036	normal	0.902703	0.107349	normal	[R]	General function prediction only	--	--	--	--	--	Tetratricopeptide repeat;; Tetratricopeptide repeat	Regulator of microtubule dynamics protein 1 OS=Caenorhabditis elegans OX=6239 GN=rmd-1 PE=1 SV=2	S	Function unknown	hypothetical protein DAPPUDRAFT_327402 [Daphnia pulex]	--
gene3882	LOC113803799	10.6177	1528	17.8057	2205	51.1079	5648	26.388	2824	8.01026	895	7.72135	829	59.5326	7296	5.67831	730	0.917023	0.246822	normal	0.968425	-0.404739	normal	0.941163	0.264761	normal	0	-3.3519	down	--	--	--	--	--	--	--	--	--	--	--	--	--
gene3883	LOC113803801	6.00266	553	3.86439	310	3.73411	313	4.18428	259	5.36622	400	4.98	325	3.96104	372	5.18614	408	0.519187	-1.10578	normal	0.892942	0.319834	normal	0.926306	0.0759027	normal	0.934687	0.098871	normal	--	--	--	--	--	[S]	Function unknown	Methylmalonic aciduria and homocystinuria type D protein	--	S	Function unknown	Methylmalonic aciduria and homocystinuria type D [Daphnia magna]	--
gene3885	LOC113803802	3.08336	293	8.81049	709	2.60287	190	1.38068	96	9.54132	695	6.59735	458	1.85089	148	1.06024	91	0.619828	0.984261	normal	0.847462	-0.384657	normal	0.931254	-0.225033	normal	0.565838	-0.724468	normal	[M]	Cell wall/membrane/envelope biogenesis	Biological Process: nucleotide-sugar biosynthetic process (GO:0009226);; Molecular Function: oxidoreductase activity (GO:0016491);; Molecular Function: coenzyme binding (GO:0050662);; Biological Process: oxidation-reduction process (GO:0055114);;	K02377|1.85059e-171|lgi:LOTGIDRAFT_205768|K02377 GDP-L-fucose synthase [EC:1.1.1.271] | (RefSeq) hypothetical protein	Fructose and mannose metabolism (ko00051);; Amino sugar and nucleotide sugar metabolism (ko00520)	[GO]	Carbohydrate transport and metabolism;; Posttranslational modification, protein turnover, chaperones	NAD dependent epimerase/dehydratase family;; GDP-mannose 4,6 dehydratase;; RmlD substrate binding domain;; Polysaccharide biosynthesis protein;; 3-beta hydroxysteroid dehydrogenase/isomerase family	GDP-L-fucose synthase OS=Dictyostelium discoideum OX=44689 GN=ger PE=3 SV=1	M	Cell wall/membrane/envelope biogenesis	hypothetical protein LOTGIDRAFT_205768 [Lottia gigantea]	biological process: metabolic process (GO:0008152);; biological process: cellular process (GO:0009987);; molecular function: catalytic activity (GO:0003824);; molecular function: binding (GO:0005488);; biological process: single-organism process (GO:0044699)
gene3886	LOC113803804	29.6444	3379	4.94165	487	10.3995	912	6.42518	546	9.53624	847	9.95917	846	7.4814	728	8.83627	911	7.4122e-05	-3.06485	down	0.942906	-0.144685	normal	0.92792	0.373314	normal	0.938646	0.288938	normal	--	--	--	--	--	--	--	--	--	U	Intracellular trafficking, secretion, and vesicular transport	reticulophagy regulator 3-like [Cryptotermes secundus]	--
gene3887	LOC113803805	0.161396	54	1.1387	326	0.246787	63	0.179244	45	1.969	507	0.592162	146	0.140292	40	0.093623	28	0.0116099	2.23727	normal	0.869138	0.106053	normal	0.0552435	-1.40981	normal	0.845368	-0.520892	normal	--	--	--	--	--	--	--	--	--	--	--	--	--
gene3895	LOC113803806	8.63022	345	8.99644	311	28.017	860	8.52278	254	11.99	373	22.22	661	19.8228	675	14.3416	518	0.801849	-0.426201	normal	0.290583	-1.15983	normal	0.177751	1.19658	normal	0.892679	-0.41464	normal	--	--	--	--	--	--	--	--	--	--	--	--	--
gene3896	LOC113803807	1.57474	302	1.4904	247	1.2907	190	1.44102	206	1.91395	286	1.11012	159	1.32445	217	1.50014	260	0.757821	-0.56346	normal	0.713515	0.705221	normal	0.848851	-0.466903	normal	0.904515	0.225194	normal	[T]	Signal transduction mechanisms	Molecular Function: phosphoprotein phosphatase activity (GO:0004721);; Biological Process: protein dephosphorylation (GO:0006470);;	K15498|1.55614e-161|hst:105190007|K15498 serine/threonine-protein phosphatase 6 catalytic subunit [EC:3.1.3.16] | (RefSeq) serine/threonine-protein phosphatase 6 catalytic subunit	--	[DT]	Cell cycle control, cell division, chromosome partitioning;; Signal transduction mechanisms	Calcineurin-like phosphoesterase	Serine/threonine-protein phosphatase 6 catalytic subunit OS=Drosophila melanogaster OX=7227 GN=PpV PE=2 SV=1	T	Signal transduction mechanisms	PREDICTED: serine/threonine-protein phosphatase 6 catalytic subunit-like [Hyalella azteca]	biological process: metabolic process (GO:0008152);; biological process: cellular process (GO:0009987);; molecular function: catalytic activity (GO:0003824)
gene3898	LOC113803808	0.134845	6	0	0	0	0	0	0	0	0	0	0	0	0	0	0	--	--	--	--	--	--	--	--	--	--	--	--	--	--	Biological Process: imaginal disc-derived leg morphogenesis (GO:0007480);; Biological Process: mesodermal cell fate specification (GO:0007501);; Biological Process: chaeta development (GO:0022416);; Biological Process: elongation of arista core (GO:0035015);; Cellular Component: protein complex (GO:0043234);; Molecular Function: sequence-specific DNA binding (GO:0043565);; Biological Process: pos…	K15606|2.64906e-55|cmy:102938204|K15606 T-cell leukemia homeobox protein 2 | (RefSeq) TLX2; T-cell leukemia homeobox 2	--	[R]	General function prediction only	Homeobox domain	Homeobox protein ceh-9 OS=Caenorhabditis elegans OX=6239 GN=ceh-9 PE=3 SV=2	K	Transcription	T-cell leukemia homeobox protein 2 [Ceratitis capitata]	biological process: multicellular organismal process (GO:0032501);; biological process: developmental process (GO:0032502);; biological process: single-organism process (GO:0044699);; biological process: cellular process (GO:0009987);; biological process: growth (GO:0040007);; cellular component: macromolecular complex (GO:0032991);; molecular function: binding (GO:0005488);; biological process: …
gene3903	LOC113803809	0	0	0.347196	9	0.090084	2	0	0	0	0	0	0	0	0	0	0	--	--	--	--	--	--	--	--	--	--	--	--	--	--	--	--	--	--	--	--	--	--	--	--	--
gene3907	LOC113803812	0.130542	6	0	0	0	0	0	0	0	0	0	0	0	0	0	0	--	--	--	--	--	--	--	--	--	--	--	--	--	--	--	--	--	--	--	--	--	--	--	--	--
gene3884	LOC113803813	0.016657	1	0	0	0	0	0	0	0.03428	1	0	0	0	0	0	0	--	--	--	--	--	--	--	--	--	--	--	--	--	--	--	--	--	--	--	--	--	S	Function unknown	PREDICTED: RNA-directed DNA polymerase from mobile element jockey-like [Diaphorina citri]	--
gene3897	LOC113803815	0	0	0	0	0	0	0	0	0	0	0	0	0	0	0	0	--	--	--	--	--	--	--	--	--	--	--	--	--	--	--	--	--	--	--	Endonuclease-reverse transcriptase	--	S	Function unknown	PREDICTED: craniofacial development protein 2-like, partial [Diaphorina citri]	--
gene3899	LOC113803816	0	0	0	0	0	0	0	0	0	0	0	0	0	0	0	0	--	--	--	--	--	--	--	--	--	--	--	--	--	--	--	--	--	--	--	--	--	S	Function unknown	PREDICTED: craniofacial development protein 2-like [Diaphorina citri]	--
gene3902	LOC113803818	0.415713	44	5.6429	390	0.051624	5	0.084172	8	0.917243	45	0.199313	19	0.102478	18	0	0	0.000848836	2.76755	up	--	--	--	0.745006	-0.81395	normal	--	--	--	[R]	General function prediction only	--	K09228|0|gja:107109176|K09228 KRAB domain-containing zinc finger protein | (RefSeq) zinc finger protein 658B-like	--	[R]	General function prediction only	Zinc-finger double domain;; Zinc finger, C2H2 type;; C2H2-type zinc finger;; zinc-finger C2H2-type;; Zinc-finger double-stranded RNA-binding;; C2H2-type zinc finger;; Zinc-finger of C2H2 type;; XPA protein N-terminal	Krueppel homolog 1 OS=Drosophila melanogaster OX=7227 GN=Kr-h1 PE=2 SV=2	S	Function unknown	zinc finger protein 665-like [Crassostrea virginica]	--
gene3905	LOC113803819	1.2721	221	1.96594	260	1.98594	243	0.950404	186	2.87178	391	0.667084	158	1.35469	266	1.38122	259	0.819991	-0.0465252	normal	0.895785	0.207658	normal	0.515413	-0.924122	normal	0.923502	-0.0719375	normal	--	--	Molecular Function: hydrolase activity (GO:0016787);;	K08601|8.68875e-179|phu:Phum_PHUM509560|K08601 ubiquitin thioesterase [EC:3.4.19.12] | (RefSeq) 40S ribosomal protein S3a, putative	MAPK signaling pathway - fly (ko04013)	[R]	General function prediction only	CAP-Gly domain;; Ubiquitin carboxyl-terminal hydrolase	--	O	Posttranslational modification, protein turnover, chaperones	PREDICTED: ubiquitin carboxyl-terminal hydrolase CYLD-like isoform X2 [Hyalella azteca]	molecular function: catalytic activity (GO:0003824)
gene3906	LOC113803820	0	0	0.024649	5	0	0	0	0	0	0	0	0	0.02498	5	0.011657	2	--	--	--	--	--	--	--	--	--	--	--	--	--	--	Cellular Component: integral component of membrane (GO:0016021);; Molecular Function: metal ion binding (GO:0046872);;	--	--	--	--	--	--	S	Function unknown	PREDICTED: uncharacterized protein LOC107274337 isoform X2 [Cephus cinctus]	cellular component: membrane (GO:0016020);; cellular component: membrane part (GO:0044425);; molecular function: binding (GO:0005488)
gene3908	LOC113803821	0.033658	2	0.3842	19	0.481696	21	3.43519	140	0.092843	4	0.1243	6	0.065135	4	0	0	--	--	--	8.68211e-09	3.20217	up	--	--	--	--	--	--	--	--	--	--	--	--	--	DM4/DM12 family	--	--	--	--	--
gene505	LOC113804815	0	0	0	0	0	0	0	0	0	0	0.121891	8	0	0	0	0	--	--	--	--	--	--	--	--	--	--	--	--	--	--	Molecular Function: RNA polymerase II transcription factor activity, sequence-specific DNA binding (GO:0000981);; Cellular Component: nucleus (GO:0005634);; Biological Process: regulation of transcription from RNA polymerase II promoter (GO:0006357);; Molecular Function: sequence-specific DNA binding (GO:0043565);;	K09385|3.79592e-69|cqu:CpipJ_CPIJ020030|K09385 forkhead box protein G | (RefSeq) fork head domain transcription factor slp2	FoxO signaling pathway (ko04068)	[K]	Transcription	Forkhead domain	Fork head domain transcription factor slp2 OS=Drosophila melanogaster OX=7227 GN=slp2 PE=2 SV=3	K	Transcription	fork head domain transcription factor slp2-like [Zootermopsis nevadensis]	biological process: biological regulation (GO:0065007);; molecular function: nucleic acid binding transcription factor activity (GO:0001071);; cellular component: cell (GO:0005623);; cellular component: organelle (GO:0043226);; cellular component: cell part (GO:0044464);; molecular function: binding (GO:0005488)
gene507	LOC113804824	16.4817	892	31.8367	1490	9.06115	377	4.78143	193	19.5642	825	21.554	869	12.5761	581	5.70576	280	0.875488	0.456826	normal	0.880176	-0.368413	normal	0.914149	0.449806	normal	0.067849	-1.08221	normal	--	--	Molecular Function: DNA binding (GO:0003677);;	--	--	[BL]	Chromatin structure and dynamics;; Replication, recombination and repair	Barrier to autointegration factor	Barrier-to-autointegration factor OS=Drosophila melanogaster OX=7227 GN=baf PE=1 SV=1	S	Function unknown	hypothetical protein DAPPUDRAFT_92230 [Daphnia pulex]	molecular function: binding (GO:0005488)
gene510	LOC113804834	0.058975	10	0.353474	48	0.136245	17	0.017384	3	0.18281	23	0.24137	28	0.068344	10	0.249995	36	0.258167	1.66013	normal	--	--	--	--	--	--	0.108607	1.65189	normal	[I]	Lipid transport and metabolism	Molecular Function: fatty-acyl-CoA binding (GO:0000062);; Molecular Function: acyl-CoA dehydrogenase activity (GO:0003995);; Cellular Component: mitochondrion (GO:0005739);; Molecular Function: electron carrier activity (GO:0009055);; Biological Process: fatty acid beta-oxidation using acyl-CoA dehydrogenase (GO:0033539);; Molecular Function: flavin adenine dinucleotide binding (GO:0050660);; Mol…	K11538|0|ola:101168062|K11538 isobutyryl-CoA dehydrogenase [EC:1.3.99.-] | (RefSeq) acad8; acyl-CoA dehydrogenase family member 8	Valine, leucine and isoleucine degradation (ko00280)	[I]	Lipid transport and metabolism	Acyl-CoA dehydrogenase, C-terminal domain;; Acyl-CoA dehydrogenase, N-terminal domain;; Acyl-CoA dehydrogenase, middle domain;; Acyl-CoA dehydrogenase, C-terminal domain	Isobutyryl-CoA dehydrogenase, mitochondrial OS=Dictyostelium discoideum OX=44689 GN=acad8 PE=3 SV=1	I	Lipid transport and metabolism	Isobutyryl-CoA dehydrogenase, mitochondrial [Daphnia magna]	molecular function: binding (GO:0005488);; biological process: metabolic process (GO:0008152);; biological process: single-organism process (GO:0044699);; molecular function: catalytic activity (GO:0003824);; cellular component: cell (GO:0005623);; cellular component: organelle (GO:0043226);; cellular component: cell part (GO:0044464);; molecular function: electron carrier activity (GO:0009055);;…
gene509	LOC113804843	0.885014	31	3.93596	119	0.825378	23	0.453599	12	2.12378	58	0.764015	20	0.523629	16	0.0934	3	0.184946	1.55116	normal	--	--	--	0.503623	-1.09691	normal	--	--	--	--	--	--	K15360|6.45758e-14|spu:100893386|K15360 centromere protein X | (RefSeq) centromere protein X	Fanconi anemia pathway (ko03460)	--	--	CENP-S associating Centromere protein X	--	S	Function unknown	centromere protein X-like [Stylophora pistillata]	--
gene506	LOC113804865	11.073	1908	9.38862	1365	4.56816	586	6.09495	742	8.32645	1079	7.56582	919	5.18231	734	5.47665	787	0.834488	-0.763008	normal	0.581647	0.932996	normal	0.952413	0.144031	normal	0.955671	0.0664818	normal	[I]	Lipid transport and metabolism	Molecular Function: fatty-acyl-CoA binding (GO:0000062);; Molecular Function: acyl-CoA dehydrogenase activity (GO:0003995);; Cellular Component: mitochondrion (GO:0005739);; Molecular Function: electron carrier activity (GO:0009055);; Biological Process: fatty acid beta-oxidation using acyl-CoA dehydrogenase (GO:0033539);; Molecular Function: flavin adenine dinucleotide binding (GO:0050660);; Mol…	K15980|0|obi:106883527|K15980 acyl-CoA dehydrogenase family member 9 [EC:1.3.99.-] | (RefSeq) acyl-CoA dehydrogenase family member 9, mitochondrial-like	--	[I]	Lipid transport and metabolism	Acyl-CoA dehydrogenase, C-terminal domain;; Acyl-CoA dehydrogenase, middle domain;; Acyl-CoA dehydrogenase, N-terminal domain;; Acyl-CoA dehydrogenase, C-terminal domain	Isobutyryl-CoA dehydrogenase, mitochondrial OS=Dictyostelium discoideum OX=44689 GN=acad8 PE=3 SV=1	I	Lipid transport and metabolism	acyl-CoA dehydrogenase family member 9, mitochondrial-like [Cryptotermes secundus]	molecular function: binding (GO:0005488);; biological process: metabolic process (GO:0008152);; biological process: single-organism process (GO:0044699);; molecular function: catalytic activity (GO:0003824);; cellular component: cell (GO:0005623);; cellular component: organelle (GO:0043226);; cellular component: cell part (GO:0044464);; molecular function: electron carrier activity (GO:0009055);;…
gene511	LOC113804875	0	0	0	0	0	0	0	0	0	0	0	0	0	0	0	0	--	--	--	--	--	--	--	--	--	--	--	--	--	--	--	--	--	--	--	Protein of unknown function (DUF4551)	--	S	Function unknown	uncharacterized protein C12orf56-like isoform X3 [Mizuhopecten yessoensis]	--
gene5652	LOC113805783	0.391038	20	0	0	0.536819	21	0	0	0	0	0.468594	17	0.141751	6	0.096521	5	--	--	--	--	--	--	--	--	--	--	--	--	--	--	--	--	--	--	--	Uncharacterized conserved protein (DUF2367)	--	--	--	--	--
gene5653	LOC113805784	22.4691	1343	58.4162	3017	45.5069	2092	40.5447	1805	20.1892	942	29.677	1321	52.0342	2652	38.8818	2102	0.81276	0.88409	normal	0.954906	0.381838	normal	0.702835	0.862194	normal	0.959167	-0.368989	normal	--	--	Cellular Component: integral component of membrane (GO:0016021);;	--	--	--	--	Uncharacterized conserved protein (DUF2367)	--	--	--	hypothetical protein [Scylla paramamosain]	cellular component: membrane (GO:0016020);; cellular component: membrane part (GO:0044425)
gene5654	LOC113805786	4.44018	447	9.94395	865	3.31178	257	1.6127	121	8.85475	695	3.92535	295	1.34506	116	1.78006	161	0.789471	0.666307	normal	0.827898	-0.486677	normal	0.636229	-0.856748	normal	0.823785	0.433369	normal	[L]	Replication, recombination and repair	Molecular Function: nucleic acid binding (GO:0003676);; Molecular Function: ATP-dependent RNA helicase activity (GO:0004004);; Molecular Function: ATP binding (GO:0005524);; Biological Process: rRNA processing (GO:0006364);; Biological Process: RNA secondary structure unwinding (GO:0010501);;	K14779|0|nvi:100123812|K14779 ATP-dependent RNA helicase DDX52/ROK1 [EC:3.6.4.13] | (RefSeq) probable ATP-dependent RNA helicase DDX52	--	[A]	RNA processing and modification	DEAD/DEAH box helicase;; Helicase conserved C-terminal domain;; Type III restriction enzyme, res subunit	Probable ATP-dependent RNA helicase ddx52 OS=Dictyostelium discoideum OX=44689 GN=ddx52 PE=3 SV=1	L	Replication, recombination and repair	probable ATP-dependent RNA helicase DDX52 [Orussus abietinus]	molecular function: binding (GO:0005488);; molecular function: catalytic activity (GO:0003824);; biological process: metabolic process (GO:0008152);; biological process: cellular process (GO:0009987)
gene5655	LOC113805787	4.05523	338	3.40057	244	5.59089	364	0.633912	42	2.7229	176	5.4967	340	4.34667	309	1.67223	126	0.699388	-0.741417	normal	2.77697e-05	-2.47956	down	0.0767801	1.31515	normal	0.00856142	-1.31594	down	[R]	General function prediction only	Molecular Function: selenium binding (GO:0008430);;	K17285|1.34738e-125|aqu:100642004|K17285 selenium-binding protein 1 | (RefSeq) selenium-binding protein 1-like	--	[P]	Inorganic ion transport and metabolism	56kDa selenium binding protein (SBP56)	Putative selenium-binding protein OS=Caenorhabditis briggsae OX=6238 GN=CBG06685 PE=3 SV=2	S	Function unknown	selenium-binding protein 1-A isoform X2 [Zootermopsis nevadensis]	molecular function: binding (GO:0005488)
gene5657	LOC113805788	0	0	0	0	0	0	0	0	0	0	0	0	0	0	0	0	--	--	--	--	--	--	--	--	--	--	--	--	--	--	--	K20796|5.91677e-06|mmu:213389|K20796 histone-lysine N-methyltransferase PRDM7/9 [EC:2.1.1.43] | (RefSeq) Prdm9, BC012016, Dsbc1, G1-419-29, Meisetz, PRDM9-B, Rcr1, repro7; PR domain containing 9	--	--	--	--	--	--	--	probable histone-lysine N-methyltransferase PRDM7, partial [Limulus polyphemus]	--
gene5678	LOC113805792	0	0	0	0	0	0	0	0	0	0	0	0	0	0	0	0	--	--	--	--	--	--	--	--	--	--	--	--	--	--	--	--	--	[K]	Transcription	--	--	S	Function unknown	PREDICTED: probable histone-lysine N-methyltransferase PRDM7 [Strongylocentrotus purpuratus]	--
gene5673	LOC113805793	0	0	0	0	0	0	0	0	0	0	0.029776	2	0	0	0	0	--	--	--	--	--	--	--	--	--	--	--	--	--	--	Molecular Function: binding (GO:0005488);; Biological Process: metabolic process (GO:0008152);; Molecular Function: transferase activity (GO:0016740);;	--	--	[K]	Transcription	--	B lymphocyte-induced maturation protein 1 homolog OS=Caenorhabditis elegans OX=6239 GN=blmp-1 PE=1 SV=1	S	Function unknown	histone-lysine N-methyltransferase PRDM9-like [Parasteatoda tepidariorum]	molecular function: binding (GO:0005488);; biological process: metabolic process (GO:0008152);; molecular function: catalytic activity (GO:0003824)
gene5681	LOC113805801	41.8208	1559	24.1341	778	27.539	790	15.1416	421	20.8464	606	28.6886	797	28.5236	907	18.6583	630	0.492014	-1.27972	normal	0.922279	-0.311976	normal	0.749395	0.768981	normal	0.829186	-0.558386	normal	--	--	--	--	--	[S]	Function unknown	NIPSNAP	Protein NipSnap OS=Drosophila melanogaster OX=7227 GN=Nipsnap PE=2 SV=2	S	Function unknown	PREDICTED: protein NipSnap-like isoform X2 [Hyalella azteca]	--
gene5682	LOC113805802	0.074411	5	0	0	0	0	0	0	0	0	0	0	0	0	0	0	--	--	--	--	--	--	--	--	--	--	--	--	--	--	--	--	--	--	--	--	--	--	--	PREDICTED: uncharacterized protein LOC108683460 [Hyalella azteca]	--
gene5649	LOC113805804	0	0	0	0	0	0	0	0	0	0	0	0	0	0	0	0	--	--	--	--	--	--	--	--	--	--	--	--	--	--	--	--	--	--	--	--	--	--	--	--	--
gene5650	LOC113805805	0	0	0	0	0	0	0	0	0	0	0	0	0	0	0	0	--	--	--	--	--	--	--	--	--	--	--	--	--	--	--	--	--	--	--	--	--	--	--	--	--
gene5651	LOC113805806	0	0	0	0	0	0	0	0	0	0	0	0	0	0	0	0	--	--	--	--	--	--	--	--	--	--	--	--	--	--	--	--	--	--	--	--	--	--	--	--	--
gene5659	LOC113805809	0	0	0	0	0	0	0	0	0	0	0	0	0	0	0	0	--	--	--	--	--	--	--	--	--	--	--	--	--	--	--	--	--	[K]	Transcription	SET domain	B lymphocyte-induced maturation protein 1 homolog OS=Caenorhabditis elegans OX=6239 GN=blmp-1 PE=1 SV=1	S	Function unknown	PREDICTED: probable histone-lysine N-methyltransferase PRDM7 [Strongylocentrotus purpuratus]	--
gene5660	LOC113805810	0	0	0	0	0	0	0	0	0	0	0	0	0	0	0	0	--	--	--	--	--	--	--	--	--	--	--	--	--	--	--	K20796|1.42573e-33|bfo:BRAFLDRAFT_63213|K20796 histone-lysine N-methyltransferase PRDM7/9 [EC:2.1.1.43] | (RefSeq) hypothetical protein	--	[K]	Transcription	--	B lymphocyte-induced maturation protein 1 homolog OS=Caenorhabditis elegans OX=6239 GN=blmp-1 PE=1 SV=1	S	Function unknown	histone-lysine N-methyltransferase PRDM9-like [Lingula anatina]	--
gene5664	LOC113805813	0	0	0	0	0	0	0	0	0	0	0	0	0	0	0	0	--	--	--	--	--	--	--	--	--	--	--	--	[R]	General function prediction only	Molecular Function: transcription factor activity, sequence-specific DNA binding (GO:0003700);; Biological Process: regulation of transcription, DNA-templated (GO:0006355);;	K09228|0|gja:107106186|K09228 KRAB domain-containing zinc finger protein | (RefSeq) zinc finger protein 658B-like	--	[R]	General function prediction only	Zinc-finger double domain;; Zinc finger, C2H2 type;; C2H2-type zinc finger;; C2H2-type zinc finger;; Zinc-finger double-stranded RNA-binding;; zinc-finger C2H2-type;; Domain of Unknown Function with PDB structure (DUF3850);; C2HE / C2H2 / C2HC zinc-binding finger;; Rad4 beta-hairpin domain 1	Krueppel homolog 1 OS=Drosophila melanogaster OX=7227 GN=Kr-h1 PE=2 SV=2	S	Function unknown	PREDICTED: oocyte zinc finger protein XlCOF6-like isoform X2 [Bemisia tabaci]	biological process: biological regulation (GO:0065007);; molecular function: nucleic acid binding transcription factor activity (GO:0001071)
gene5672	LOC113805816	0.054832	3	0	0	0	0	0	0	0	0	0	0	0	0	0	0	--	--	--	--	--	--	--	--	--	--	--	--	[R]	General function prediction only	Molecular Function: transcription factor activity, sequence-specific DNA binding (GO:0003700);; Molecular Function: binding (GO:0005488);; Biological Process: regulation of transcription, DNA-templated (GO:0006355);; Molecular Function: transferase activity (GO:0016740);;	K09228|1.1407e-91|gja:107119847|K09228 KRAB domain-containing zinc finger protein | (RefSeq) zinc finger protein OZF-like	--	[R]	General function prediction only	Zinc-finger double domain;; Zinc finger, C2H2 type;; C2H2-type zinc finger;; zinc-finger C2H2-type;; Zinc-finger double-stranded RNA-binding;; C2H2-type zinc finger;; C2H2-type zinc ribbon;; Zinc-finger of C2H2 type;; zinc-ribbon family;; LIM domain;; LYAR-type C2HC zinc finger	Krueppel homolog 1 OS=Drosophila melanogaster OX=7227 GN=Kr-h1 PE=2 SV=2	S	Function unknown	hypothetical protein BOX15_Mlig009983g1, partial [Macrostomum lignano]	biological process: biological regulation (GO:0065007);; molecular function: nucleic acid binding transcription factor activity (GO:0001071);; molecular function: binding (GO:0005488);; molecular function: catalytic activity (GO:0003824)
gene5674	LOC113805817	0	0	0.112249	5	0	0	0	0	0.028182	2	0.028943	2	0	0	0	0	--	--	--	--	--	--	--	--	--	--	--	--	--	--	--	--	--	--	--	--	--	--	--	probable histone-lysine N-methyltransferase PRDM7, partial [Limulus polyphemus]	--
gene5677	LOC113805820	0	0	0	0	0	0	0	0	0	0	0	0	0	0	0	0	--	--	--	--	--	--	--	--	--	--	--	--	[R]	General function prediction only	Molecular Function: binding (GO:0005488);;	K09228|0|gja:107109176|K09228 KRAB domain-containing zinc finger protein | (RefSeq) zinc finger protein 658B-like	--	[R]	General function prediction only	Zinc-finger double domain;; Zinc finger, C2H2 type;; C2H2-type zinc finger;; zinc-finger C2H2-type;; Zinc-finger double-stranded RNA-binding;; C2H2-type zinc finger;; Zinc ribbon domain;; YhfH-like protein;; Rad4 beta-hairpin domain 1;; XPA protein N-terminal;; zinc-ribbon family	Krueppel homolog 1 OS=Drosophila melanogaster OX=7227 GN=Kr-h1 PE=2 SV=2	S	Function unknown	PREDICTED: zinc finger protein 850-like, partial [Saccoglossus kowalevskii]	molecular function: binding (GO:0005488)
gene5680	LOC113805821	0	0	0	0	0	0	0	0	0	0	0	0	0	0	0	0	--	--	--	--	--	--	--	--	--	--	--	--	--	--	--	--	--	--	--	Reverse transcriptase (RNA-dependent DNA polymerase)	--	L	Replication, recombination and repair	PREDICTED: uncharacterized protein LOC109038256 [Bemisia tabaci]	--
gene5683	LOC113805822	0.044577	8	0.216107	30	0	0	0.264896	32	0	0	0	0	0.074743	11	0.090476	13	--	--	--	5.32981e-07	4.5097	up	--	--	--	--	--	--	--	--	Cellular Component: membrane (GO:0016020);; Molecular Function: transferase activity (GO:0016740);;	K00746|2.21081e-157|aag:AaeL_AAEL013572|K00746 chondroitin sulfate N-acetylgalactosaminyltransferase 1/2 [EC:2.4.1.174 2.4.1.175] | (RefSeq) AAEL013572-PA	Glycosaminoglycan biosynthesis - chondroitin sulfate / dermatan sulfate (ko00532)	[G]	Carbohydrate transport and metabolism	Chondroitin N-acetylgalactosaminyltransferase;; N-terminal domain of galactosyltransferase	Chondroitin sulfate synthase sqv-5 OS=Caenorhabditis elegans OX=6239 GN=sqv-5 PE=1 SV=1	S	Function unknown	chondroitin sulfate N-acetylgalactosaminyltransferase 2-like [Centruroides sculpturatus]	cellular component: membrane (GO:0016020);; molecular function: catalytic activity (GO:0003824)
gene6704	LOC113806952	0.064669	12	0.299254	45	7.01556	808	0.178769	23	1.7187	213	0	0	0.785276	109	0.669163	98	0.424554	1.37783	normal	4.41869e-14	-4.45419	down	4.44089e-16	-6.62161	down	0.891095	-0.184272	normal	--	--	--	--	--	--	--	Insect cuticle protein	Pro-resilin OS=Drosophila melanogaster OX=7227 GN=resilin PE=1 SV=1	--	--	PREDICTED: DNA translocase FtsK-like [Hyalella azteca]	--
gene6706	LOC113806953	20.7113	3478	35.1148	5505	16.1298	2190	8.88845	1141	30.0828	4250	21.7681	2869	13.6135	2018	10.5948	1660	0.940354	0.380363	normal	0.952034	-0.345159	normal	0.974458	-0.190943	normal	0.959646	-0.315385	normal	--	--	--	--	--	--	--	Ubiquitin-associated protein 2;; UBA-like domain	Protein lingerer OS=Drosophila melanogaster OX=7227 GN=lig PE=1 SV=1	O	Posttranslational modification, protein turnover, chaperones	PREDICTED: protein lingerer-like isoform X2 [Hyalella azteca]	--
gene6708	LOC113806955	0	0	0.051707	10	0.034252	6	0	0	0	0	0.047058	8	0	0	0	0	--	--	--	--	--	--	--	--	--	--	--	--	[R]	General function prediction only	--	K18808|2.16054e-50|lcm:102347180|K18808 toll-like receptor 13 | (RefSeq) toll-like receptor 13	--	[R]	General function prediction only	Leucine rich repeat;; TIR domain;; Leucine Rich repeats (2 copies);; Leucine rich repeats (6 copies);; TIR domain;; Leucine-rich repeat;; Leucine Rich Repeat	Toll-like receptor Tollo OS=Drosophila melanogaster OX=7227 GN=Tollo PE=1 SV=1	S	Function unknown	toll-receptor 9 [Penaeus monodon]	--
gene6709	LOC113806956	0.186121	27	0.12301	16	0.072729	9	0	0	0.071765	9	0.157259	17	0.079535	10	0.46327	61	--	--	--	--	--	--	--	--	--	0.000196206	2.38447	up	[M]	Cell wall/membrane/envelope biogenesis	--	--	--	[S]	Function unknown	Glycosyltransferase family 92;; Glycosyl transferase family 2	Beta-1,4-galactosyltransferase galt-1 OS=Caenorhabditis elegans OX=6239 GN=galt-1 PE=1 SV=4	S	Function unknown	PREDICTED: uncharacterized protein LOC108671017 [Hyalella azteca]	--
gene6710	LOC113806958	0.100123	14	0.056371	7	0.158662	17	0	0	0	0	0.04052	5	0.052957	6	0.03292	4	--	--	--	--	--	--	--	--	--	--	--	--	--	--	--	--	--	--	--	--	--	--	--	--	--
gene6702	LOC113806959	0.180069	24	0	0	0.034254	5	0.181525	21	0.193491	20	0.074859	7	0.122844	17	0.275638	34	--	--	--	--	--	--	--	--	--	0.706165	0.898969	normal	--	--	--	K04944|0|nvi:100119646|K04944 potassium intermediate/small conductance calcium-activated channel subfamily N member 3 | (RefSeq) small conductance calcium-activated potassium channel protein	--	[P]	Inorganic ion transport and metabolism	Calmodulin binding domain;; Calcium-activated SK potassium channel;; Ion channel	Small conductance calcium-activated potassium channel protein OS=Drosophila melanogaster OX=7227 GN=SK PE=2 SV=2	U	Intracellular trafficking, secretion, and vesicular transport	small conductance calcium-activated potassium channel [Cancer borealis]	--
gene6705	LOC113806960	0	0	0	0	0	0	0	0	0	0	0	0	0	0	0	0	--	--	--	--	--	--	--	--	--	--	--	--	--	--	--	--	--	--	--	--	--	--	--	chitin-binding protein [Macrobrachium nipponense]	--
gene17993	LOC113819511	0.248788	79	0.549216	150	0.135214	33	0.373098	90	0.146934	36	0.308072	74	0.207523	56	0.776892	224	5.53635e-07	1.14153	up	1.57675e-07	1.45026	up	1.73767e-06	1.05745	up	7.60144e-09	1.89122	up	[P]	Inorganic ion transport and metabolism	Biological Process: transport (GO:0006810);;	K14708|1.85993e-148|tca:657743|K14708 solute carrier family 26 (sodium-independent sulfate anion transporter), member 11 | (RefSeq) sodium-independent sulfate anion transporter	--	[P]	Inorganic ion transport and metabolism	Sulfate permease family;; STAS domain	Sulfate permease family protein 3 OS=Caenorhabditis elegans OX=6239 GN=sulp-3 PE=2 SV=3	P	Inorganic ion transport and metabolism	PREDICTED: sodium-independent sulfate anion transporter-like isoform X2 [Agrilus planipennis]	biological process: localization (GO:0051179)
gene729	LOC113807197	0.341453	93	0.447422	106	0.225321	48	0.174091	36	0.214297	46	0.300852	61	0.292918	68	0.250198	62	0.781612	-0.0893884	normal	0.866042	0.17254	normal	0.697462	0.755373	normal	0.893048	-0.162785	normal	--	--	Biological Process: cellular process (GO:0009987);;	--	--	[BDT]	Chromatin structure and dynamics;; Cell cycle control, cell division, chromosome partitioning;; Signal transduction mechanisms	DIRP	Protein lin-9 OS=Caenorhabditis elegans OX=6239 GN=lin-9 PE=1 SV=3	S	Function unknown	protein lin-9 homolog isoform X1 [Cryptotermes secundus]	biological process: cellular process (GO:0009987)
gene726	LOC113807219	3.55791	350	15.4814	1316	15.2278	1151	18.9618	1389	15.4642	1185	12.0518	883	22.4313	1881	20.8921	1858	0.19828	1.61886	normal	0.736363	0.864982	normal	0.955302	-0.048444	normal	0.975107	-0.0516479	normal	[O]	Posttranslational modification, protein turnover, chaperones	Molecular Function: nucleotide binding (GO:0000166);; Biological Process: protein peptidyl-prolyl isomerization (GO:0000413);; Molecular Function: RNA binding (GO:0003723);; Molecular Function: peptidyl-prolyl cis-trans isomerase activity (GO:0003755);; Biological Process: protein folding (GO:0006457);;	K09564|5.4463e-159|sko:100378752|K09564 peptidyl-prolyl isomerase E (cyclophilin E) [EC:5.2.1.8] | (RefSeq) peptidyl-prolyl cis-trans isomerase E-like	--	[O]	Posttranslational modification, protein turnover, chaperones	Cyclophilin type peptidyl-prolyl cis-trans isomerase/CLD;; RNA recognition motif. (a.k.a. RRM, RBD, or RNP domain)	Peptidyl-prolyl cis-trans isomerase E OS=Drosophila melanogaster OX=7227 GN=cyp33 PE=1 SV=1	O	Posttranslational modification, protein turnover, chaperones	peptidyl-prolyl cis-trans isomerase E [Cryptotermes secundus]	molecular function: binding (GO:0005488);; biological process: metabolic process (GO:0008152);; biological process: cellular process (GO:0009987);; molecular function: catalytic activity (GO:0003824)
gene731	LOC113807228	0.975832	186	4.85614	797	0.737996	109	0.351534	50	4.47499	651	2.40516	341	0.360247	59	0.530139	93	0.087632	1.79749	normal	0.794681	-0.516548	normal	0.854876	-0.554746	normal	0.726889	0.60797	normal	[E]	Amino acid transport and metabolism	Molecular Function: DNA binding (GO:0003677);; Cellular Component: nucleus (GO:0005634);; Biological Process: regulation of transcription, DNA-templated (GO:0006355);; Molecular Function: methyltransferase activity (GO:0008168);; Biological Process: methylation (GO:0032259);; Biological Process: histone H3-K4 demethylation (GO:0034720);; Molecular Function: polyamine oxidase activity (GO:0046592)…	K11450|0|isc:IscW_ISCW019383|K11450 lysine-specific histone demethylase 1A [EC:1.-.-.-] | (RefSeq) lysine-specific histone demethylase, putative	--	[Q]	Secondary metabolites biosynthesis, transport and catabolism	Flavin containing amine oxidoreductase;; SWIRM domain;; NAD(P)-binding Rossmann-like domain;; FAD dependent oxidoreductase;; FAD binding domain;; Pyridine nucleotide-disulphide oxidoreductase	Possible lysine-specific histone demethylase 1 OS=Drosophila melanogaster OX=7227 GN=Su(var)3-3 PE=1 SV=1	S	Function unknown	Lysine-specific histone demethylase 1A, partial [Stegodyphus mimosarum]	molecular function: binding (GO:0005488);; cellular component: cell (GO:0005623);; cellular component: organelle (GO:0043226);; cellular component: cell part (GO:0044464);; biological process: biological regulation (GO:0065007);; molecular function: catalytic activity (GO:0003824);; biological process: metabolic process (GO:0008152);; biological process: cellular process (GO:0009987);; biological…
gene730	LOC113807241	0	0	0	0	0	0	0.23274	5	0.053076	2	0.151756	3	0.07823	2	0.46628	11	--	--	--	--	--	--	--	--	--	--	--	--	--	--	--	--	--	--	--	--	--	--	--	--	--
gene732	LOC113807251	0.342287	27	1.40837	104	1.45307	95	0.191433	13	0.71385	48	0.901734	57	1.95045	142	1.34038	103	0.199197	1.54122	normal	0.00482926	-2.15318	down	0.784741	0.601571	normal	0.791614	-0.490006	normal	--	--	--	--	--	--	--	Immunoglobulin domain;; Immunoglobulin I-set domain;; Immunoglobulin domain;; TIR domain;; Immunoglobulin domain	--	S	Function unknown	interleukin-1 receptor accessory protein-like [Cryptotermes secundus]	--
gene727	LOC113807261	0	0	0	0	0	0	0	0	0	0	0.079181	5	0.05797	5	0	0	--	--	--	--	--	--	--	--	--	--	--	--	--	--	Biological Process: cellular process (GO:0009987);;	--	--	[BDT]	Chromatin structure and dynamics;; Cell cycle control, cell division, chromosome partitioning;; Signal transduction mechanisms	DIRP	Protein lin-9 OS=Caenorhabditis elegans OX=6239 GN=lin-9 PE=1 SV=3	S	Function unknown	protein lin-9 homolog [Centruroides sculpturatus]	biological process: cellular process (GO:0009987)
gene728	LOC113807272	0	0	0	0	0	0	0	0	0	0	0	0	0	0	0	0	--	--	--	--	--	--	--	--	--	--	--	--	--	--	--	--	--	[BDT]	Chromatin structure and dynamics;; Cell cycle control, cell division, chromosome partitioning;; Signal transduction mechanisms	DIRP	Protein lin-9 OS=Caenorhabditis elegans OX=6239 GN=lin-9 PE=1 SV=3	S	Function unknown	lin-9-like protein [Cryptotermes secundus]	--
gene8154	LOC113808552	0	0	0	0	0	0	0	0	0	0	0	0	0	0	0	0	--	--	--	--	--	--	--	--	--	--	--	--	[PR]	Inorganic ion transport and metabolism;; General function prediction only	Molecular Function: catalytic activity (GO:0003824);;	K01077|8.91738e-119|hst:105188717|K01077 alkaline phosphatase [EC:3.1.3.1] | (RefSeq) alkaline phosphatase	Folate biosynthesis (ko00790)	[P]	Inorganic ion transport and metabolism	Alkaline phosphatase	Membrane-bound alkaline phosphatase OS=Bombyx mori OX=7091 GN=Alp-m PE=1 SV=4	P	Inorganic ion transport and metabolism	PREDICTED: alkaline phosphatase-like isoform X1 [Hyalella azteca]	molecular function: catalytic activity (GO:0003824)
gene8149	LOC113808553	0	0	0	0	0	0	0	0	0	0	0	0	0	0	0	0	--	--	--	--	--	--	--	--	--	--	--	--	--	--	--	--	--	--	--	DM4/DM12 family	--	S	Function unknown	PREDICTED: uncharacterized protein LOC108670704 [Hyalella azteca]	--
gene8150	LOC113808554	0	0	0	0	0	0	0	0	0	0	0	0	0	0	0	0	--	--	--	--	--	--	--	--	--	--	--	--	--	--	--	--	--	--	--	DM4/DM12 family	--	S	Function unknown	PREDICTED: uncharacterized protein LOC108665852 [Hyalella azteca]	--
gene8160	LOC113808555	0.048041	5	0	0	0	0	0	0	0	0	0	0	0	0	0.02143	3	--	--	--	--	--	--	--	--	--	--	--	--	--	--	Molecular Function: RNA-directed DNA polymerase activity (GO:0003964);; Biological Process: RNA-dependent DNA biosynthetic process (GO:0006278);;	--	--	--	--	--	--	--	--	putative reverse transcriptase [Marsupenaeus japonicus]	biological process: metabolic process (GO:0008152);; biological process: cellular process (GO:0009987);; molecular function: catalytic activity (GO:0003824)
gene8151	LOC113808556	0.946581	71	4.13729	266	0.776587	45	0.469289	27	2.9541	172	2.10331	117	0.237434	16	0.399506	28	0.155387	1.57535	normal	0.871677	-0.134897	normal	0.891999	-0.17763	normal	--	--	--	--	--	--	--	--	--	--	Myb/SANT-like DNA-binding domain	--	S	Function unknown	--	--
gene8152	LOC113808557	0.375408	89	0.56991	116	0.470973	86	0.372364	66	0.875462	161	0.203421	36	0.586789	118	0.601214	128	0.781715	0.0966508	normal	0.86407	0.208212	normal	0.0119557	-1.73862	normal	0.903075	0.0822282	normal	--	--	--	--	--	--	--	BTB/POZ domain	--	S	Function unknown	PREDICTED: uncharacterized protein LOC108671292 [Hyalella azteca]	--
gene8153	LOC113808558	0.300165	10	0.501455	14	0.188094	5	0.166437	5	0.616884	16	0	0	0.501362	14	0.544884	16	--	--	--	--	--	--	--	--	--	--	--	--	--	--	--	--	--	--	--	Armadillo/beta-catenin-like repeat	--	S	Function unknown	PREDICTED: armadillo repeat-containing protein 5-like [Saccoglossus kowalevskii]	--
gene8155	LOC113808559	15.211	2958	2.6524	446	2.28231	342	2.00321	291	2.97669	451	3.58158	519	1.92399	320	2.72365	480	0.000110681	-2.99878	down	0.890304	0.360034	normal	0.846606	0.576174	normal	0.789339	0.548529	normal	--	--	Molecular Function: ATP binding (GO:0005524);; Cellular Component: intracellular (GO:0005622);; Molecular Function: 1-phosphatidylinositol-3-kinase activity (GO:0016303);; Biological Process: phosphatidylinositol-3-phosphate biosynthetic process (GO:0036092);; Biological Process: phosphatidylinositol phosphorylation (GO:0046854);; Biological Process: phosphatidylinositol-mediated signaling (GO:00…	K00914|1.95477e-168|lgi:LOTGIDRAFT_181298|K00914 phosphatidylinositol 3-kinase [EC:2.7.1.137] | (RefSeq) hypothetical protein	Inositol phosphate metabolism (ko00562);; Phosphatidylinositol signaling system (ko04070);; Regulation of autophagy (ko04140);; Phagosome (ko04145)	[TU]	Signal transduction mechanisms;; Intracellular trafficking, secretion, and vesicular transport	Phosphoinositide 3-kinase family, accessory domain (PIK domain);; Phosphatidylinositol 3- and 4-kinase;; Phosphoinositide 3-kinase C2	Phosphatidylinositol 3-kinase VPS34-like OS=Dictyostelium discoideum OX=44689 GN=pikE PE=3 SV=2	BDLTU	Chromatin structure and dynamics;; Cell cycle control, cell division, chromosome partitioning;; Replication, recombination and repair;; Signal transduction mechanisms;; Intracellular trafficking, secretion, and vesicular transport	phosphatidylinositol 3-kinase catalytic subunit type 3 isoform X1 [Cryptotermes secundus]	molecular function: binding (GO:0005488);; cellular component: cell (GO:0005623);; cellular component: cell part (GO:0044464);; biological process: metabolic process (GO:0008152);; biological process: cellular process (GO:0009987);; biological process: single-organism process (GO:0044699);; molecular function: catalytic activity (GO:0003824);; biological process: signaling (GO:0023052);; biologic…
gene8156	LOC113808560	3.50482	222	5.77447	316	2.84969	139	1.17492	56	10.9832	541	4.65085	219	2.19563	119	2.56396	147	0.815397	0.224187	normal	0.70187	-0.701999	normal	0.535604	-0.923595	normal	0.880176	0.267334	normal	--	--	Cellular Component: ribosome (GO:0005840);;	K17413|3.46156e-100|api:100165929|K17413 small subunit ribosomal protein S35 | (RefSeq) 28S ribosomal protein S35, mitochondrial	--	[J]	Translation, ribosomal structure and biogenesis	Mitochondrial ribosomal subunit protein	--	S	Function unknown	PREDICTED: LOW QUALITY PROTEIN: 28S ribosomal protein S35, mitochondrial [Aethina tumida]	cellular component: cell (GO:0005623);; cellular component: macromolecular complex (GO:0032991);; cellular component: organelle (GO:0043226);; cellular component: cell part (GO:0044464)
gene8158	LOC113808561	1.4313	506	5.97993	1613	1.3019	308	0.593825	174	6.07655	1459	2.54412	604	0.84117	236	0.875698	311	0.400815	1.38437	normal	0.896044	-0.226993	normal	0.664763	-0.894635	normal	0.874972	0.361816	normal	--	--	--	--	--	[LD]	Replication, recombination and repair;; Cell cycle control, cell division, chromosome partitioning	DBF zinc finger	--	S	Function unknown	uncharacterized protein LOC110834587 isoform X1 [Zootermopsis nevadensis]	--
gene8157	LOC113808562	0.261687	29	1.14937	111	0.23756	21	1.08964	90	0.878924	76	0.446523	37	0.324272	31	0.964207	97	0.194801	1.54027	normal	1.80242e-05	2.57304	up	0.772086	-0.63929	normal	0.00855028	1.5591	up	--	--	--	K13349|1.68561e-48|tca:103314043|K13349 Mpv17-like protein | (RefSeq) mpv17-like protein	Peroxisome (ko04146)	[R]	General function prediction only	Mpv17 / PMP22 family	PXMP2/4 family protein 2 OS=Dictyostelium discoideum OX=44689 GN=DDB_G0278529 PE=3 SV=1	S	Function unknown	PREDICTED: mpv17-like protein [Hyalella azteca]	--
gene8159	LOC113808563	26.1532	4702	31.6639	3872	25.5431	3135	22.363	2864	29.4812	3513	29.1743	3463	27.0198	4035	32.3144	5355	0.925324	-0.561434	normal	0.957366	0.464362	normal	0.966935	0.35499	normal	0.973516	0.374228	normal	--	--	--	--	--	--	--	Protein Family FAM117	--	S	Function unknown	protein FAM117B [Orussus abietinus]	--
gene8161	LOC113808564	0.664107	24	1.70353	53	0.320792	9	0.076445	3	3.60082	100	1.07109	29	0.619551	19	0.121083	4	0.673141	0.772999	normal	--	--	--	0.158611	-1.35976	normal	--	--	--	--	--	Biological Process: double-strand break repair via break-induced replication (GO:0000727);; Cellular Component: GINS complex (GO:0000811);; Cellular Component: replication fork protection complex (GO:0031298);; Biological Process: DNA duplex unwinding (GO:0032508);; Molecular Function: 3'-5' DNA helicase activity (GO:0043138);; Biological Process: mitotic DNA replication initiation (GO:1902975);;	K10733|6.02274e-35|crg:105331593|K10733 GINS complex subunit 2 | (RefSeq) DNA replication complex GINS protein PSF2-like	--	[S]	Function unknown	GINS complex protein	Probable DNA replication complex GINS protein PSF2 OS=Drosophila melanogaster OX=7227 GN=Psf2 PE=1 SV=1	L	Replication, recombination and repair	probable DNA replication complex GINS protein PSF2 [Cryptotermes secundus]	biological process: metabolic process (GO:0008152);; biological process: cellular process (GO:0009987);; biological process: response to stimulus (GO:0050896);; cellular component: cell (GO:0005623);; cellular component: membrane-enclosed lumen (GO:0031974);; cellular component: macromolecular complex (GO:0032991);; cellular component: organelle (GO:0043226);; cellular component: organelle part (…
gene8162	LOC113808565	3.68392	519	6.91664	842	2.23771	240	2.70526	284	7.04615	773	3.4988	367	1.97767	238	1.64754	210	0.848414	0.413789	normal	0.613754	0.832099	normal	0.789572	-0.696289	normal	0.904597	-0.212837	normal	[C]	Energy production and conversion	Molecular Function: oxidoreductase activity (GO:0016491);; Molecular Function: iron-sulfur cluster binding (GO:0051536);; Biological Process: oxidation-reduction process (GO:0055114);;	K00311|0|lgi:LOTGIDRAFT_230999|K00311 electron-transferring-flavoprotein dehydrogenase [EC:1.5.5.1] | (RefSeq) hypothetical protein	--	[C]	Energy production and conversion	Electron transfer flavoprotein-ubiquinone oxidoreductase, 4Fe-4S;; FAD dependent oxidoreductase;; FAD binding domain;; Pyridine nucleotide-disulphide oxidoreductase;; FAD-NAD(P)-binding;; NAD(P)-binding Rossmann-like domain;; FAD binding domain	Electron transfer flavoprotein-ubiquinone oxidoreductase, mitochondrial OS=Caenorhabditis elegans OX=6239 GN=let-721 PE=3 SV=2	C	Energy production and conversion	electron transfer flavoprotein-ubiquinone oxidoreductase, mitochondrial-like [Orbicella faveolata]	molecular function: catalytic activity (GO:0003824);; molecular function: binding (GO:0005488);; biological process: metabolic process (GO:0008152);; biological process: single-organism process (GO:0044699)
gene8163	LOC113808566	1.65074	393	2.00994	443	1.7386	277	1.59261	278	1.91217	339	1.9385	363	2.05124	409	1.91568	394	0.849741	-0.107953	normal	0.804562	0.596368	normal	0.86904	0.471959	normal	0.936257	-0.0874678	normal	--	--	--	K13201|4.47519e-99|tca:657616|K13201 nucleolysin TIA-1/TIAR | (RefSeq) nucleolysin TIA-1 isoform p40	--	[AJ]	RNA processing and modification;; Translation, ribosomal structure and biogenesis	RNA recognition motif. (a.k.a. RRM, RBD, or RNP domain)	Sex-lethal homolog OS=Megaselia scalaris OX=36166 GN=SXL PE=2 SV=3	S	Function unknown	PREDICTED: nucleolysin TIA-1-like isoform X3 [Hyalella azteca]	--
gene1107	LOC113811628	0.554753	82	1.55132	197	0.586132	67	0.293724	33	1.03653	119	0.744044	83	0.368928	47	0.066345	9	0.543495	0.952058	normal	0.830335	-0.410789	normal	0.887489	-0.141185	normal	0.00204235	-2.20998	down	--	--	Molecular Function: oxidoreductase activity (GO:0016491);; Molecular Function: ion binding (GO:0043167);;	--	--	--	--	2OG-Fe(II) oxygenase superfamily	--	S	Function unknown	2-oxoglutarate and iron-dependent oxygenase domain-containing protein 3-like isoform X2 [Cryptotermes secundus]	molecular function: catalytic activity (GO:0003824);; molecular function: binding (GO:0005488)
gene1108	LOC113811645	0.147559	75	0.250127	110	0.289678	112	0.387915	145	0.306251	121	0.229997	86	0.168496	73	0.611996	280	0.76637	0.259276	normal	0.442429	0.953868	normal	0.88962	-0.114576	normal	1.80448e-05	1.88061	up	[V]	Defense mechanisms	--	K05668|0|bfo:BRAFLDRAFT_256206|K05668 ATP-binding cassette, subfamily C (CFTR/MRP), member 5 | (RefSeq) hypothetical protein	ABC transporters (ko02010)	[Q]	Secondary metabolites biosynthesis, transport and catabolism	ABC transporter transmembrane region;; ABC transporter;; RecF/RecN/SMC N terminal domain	ABC transporter C family member 10 OS=Dictyostelium discoideum OX=44689 GN=abcC10 PE=3 SV=1	V	Defense mechanisms	Multidrug resistance protein 4 [Daphnia magna]	--
gene1109	LOC113811694	0	0	0	0	0.017351	3	0.035808	5	0	0	0.05361	7	0.078104	11	0.014746	3	--	--	--	--	--	--	--	--	--	--	--	--	--	--	--	--	--	--	--	--	--	--	--	--	--
gene1111	LOC113811702	2.58642	149	6.47581	308	10.5211	451	2.5341	103	11.6722	505	2.82085	118	8.66227	414	11.6124	585	0.674342	0.751579	normal	0.0352834	-1.52205	normal	0.00615424	-1.70741	down	0.860873	0.46319	normal	--	--	--	--	--	[WV]	Extracellular structures;; Defense mechanisms	Insulin-like growth factor binding protein;; Neuroparsin	Single insulin-like growth factor-binding domain protein-2 OS=Cupiennius salei OX=6928 PE=1 SV=1	S	Function unknown	RecName: Full=Single insulin-like growth factor-binding domain protein-2; Short=SIBD-2; Flags: Precursor	--
gene1112	LOC113811709	4.60359	476	1.1712	105	0.983598	79	1.77192	135	2.45408	196	3.68576	282	0.408596	36	4.00286	375	0.00267842	-2.41369	down	0.0819535	1.34376	normal	0.529696	0.893302	normal	1.03251e-14	3.28545	up	--	--	--	--	--	[R]	General function prediction only	Fibrinogen beta and gamma chains, C-terminal globular domain	Techylectin-5B OS=Tachypleus tridentatus OX=6853 PE=1 SV=1	S	Function unknown	fibrinogen-related protein 1 [Marsupenaeus japonicus]	--
gene1113	LOC113811720	1.62406	175	1.48798	139	1.32705	110	0.931413	75	2.28133	191	0.87893	71	0.639318	59	1.75028	163	0.71199	-0.598499	normal	0.878314	0.0417073	normal	0.381434	-1.03441	normal	0.00896222	1.40582	up	[T]	Signal transduction mechanisms	Molecular Function: nucleotide binding (GO:0000166);; Molecular Function: kinase activity (GO:0016301);; Biological Process: phosphorylation (GO:0016310);;	K07178|3.61876e-166|aag:AaeL_AAEL011857|K07178 RIO kinase 1 [EC:2.7.11.1] | (RefSeq) AAEL011857-PA	Ribosome biogenesis in eukaryotes (ko03008)	[TD]	Signal transduction mechanisms;; Cell cycle control, cell division, chromosome partitioning	RIO1 family	Serine/threonine-protein kinase rio1 OS=Dictyostelium discoideum OX=44689 GN=rio1 PE=3 SV=1	T	Signal transduction mechanisms	PREDICTED: serine/threonine-protein kinase RIO1-like isoform X2 [Aedes albopictus]	molecular function: binding (GO:0005488);; molecular function: catalytic activity (GO:0003824);; biological process: metabolic process (GO:0008152);; biological process: cellular process (GO:0009987)
gene1114	LOC113811730	0.723892	70	0.168634	15	0.522646	39	0.28108	21	0.254451	20	0.742727	54	0.342675	29	0.775698	68	0.0190139	-2.20384	normal	0.865548	-0.280294	normal	0.0392762	1.70353	normal	0.219132	1.14865	normal	--	--	--	--	--	--	--	--	--	S	Function unknown	PREDICTED: differentially expressed in FDCP 6 homolog [Harpegnathos saltator]	--
gene1115	LOC113811738	160.477	37964	45.5003	9005	140.893	25563	252.734	44155	81.8019	15004	161.474	28076	178.354	35513	99.3911	21487	0.0265413	-2.35703	normal	0.383192	1.38352	normal	0.43211	1.27973	normal	0.93536	-0.758781	normal	--	--	--	--	--	--	--	--	--	S	Function unknown	PREDICTED: uncharacterized protein LOC108669839 isoform X3 [Hyalella azteca]	--
gene1117	LOC113811744	1.74952	196	2.33499	211	1.24493	89	1.07356	74	1.05736	80	1.33824	92	1.01904	101	1.48385	124	0.805737	-0.171979	normal	0.848358	0.321626	normal	0.788517	0.564791	normal	0.87966	0.257962	normal	--	--	--	--	--	[R]	General function prediction only	CHD5-like protein	--	U	Intracellular trafficking, secretion, and vesicular transport	tail-anchored protein insertion receptor WRB [Lingula anatina]	--
gene1118	LOC113811762	0.050029	9	0.43675	61	0	0	0	0	0.344717	44	0.134341	17	0.043998	7	0	0	0.0692116	2.08946	normal	--	--	--	0.689489	-0.929757	normal	--	--	--	[L]	Replication, recombination and repair	--	--	--	--	--	3' exoribonuclease, RNase T-like;; Exonuclease	--	S	Function unknown	PREDICTED: uncharacterized protein LOC109617951 [Crassostrea gigas]	--
gene1121	LOC113811766	0	0	0.178908	12	0.436859	26	0.035031	3	0.265213	16	0.102558	6	0.076512	6	0	0	--	--	--	--	--	--	--	--	--	--	--	--	--	--	--	--	--	[R]	General function prediction only	Uncharacterised protein family UPF0565	--	S	Function unknown	UPF0565 protein C2orf69 homolog isoform X3 [Cryptotermes secundus]	--
gene1122	LOC113811782	1.83851	526	5.25184	1299	6.68122	1435	3.31058	706	6.2988	1319	3.75291	800	7.42577	1808	4.10949	1064	0.663061	1.01744	normal	0.927088	-0.427463	normal	0.937555	-0.34486	normal	0.584716	-0.797815	normal	--	--	Molecular Function: ubiquitin-protein transferase activity (GO:0004842);; Biological Process: protein ubiquitination (GO:0016567);; Molecular Function: ligase activity (GO:0016874);;	K04678|0|nvi:100122994|K04678 E3 ubiquitin ligase SMURF1/2 [EC:2.3.2.26] | (RefSeq) E3 ubiquitin-protein ligase SMURF2	Ubiquitin mediated proteolysis (ko04120);; Endocytosis (ko04144);; Hedgehog signaling pathway - fly (ko04341);; TGF-beta signaling pathway (ko04350)	[O]	Posttranslational modification, protein turnover, chaperones	HECT-domain (ubiquitin-transferase);; WW domain;; C2 domain	E3 ubiquitin-protein ligase Smurf1 OS=Drosophila melanogaster OX=7227 GN=Smurf PE=1 SV=3	O	Posttranslational modification, protein turnover, chaperones	E3 ubiquitin-protein ligase SMURF2 [Zootermopsis nevadensis]	molecular function: catalytic activity (GO:0003824);; biological process: metabolic process (GO:0008152);; biological process: cellular process (GO:0009987)
gene1123	LOC113811799	1.03481	157	1.16727	154	0.825045	98	1.0877	124	0.810645	97	0.774242	88	1.13758	149	1.24415	171	0.77891	-0.301786	normal	0.484655	0.91925	normal	0.878058	0.230593	normal	0.901763	0.162934	normal	[S]	Function unknown	Biological Process: phosphate-containing compound metabolic process (GO:0006796);;	K09680|0|api:100162362|K09680 type II pantothenate kinase [EC:2.7.1.33] | (RefSeq) PANK4; pantothenate kinase 4	Pantothenate and CoA biosynthesis (ko00770)	[H]	Coenzyme transport and metabolism	Fumble;; Protein of unknown function DUF89	--	H	Coenzyme transport and metabolism	LOW QUALITY PROTEIN: pantothenate kinase 4 [Zootermopsis nevadensis]	biological process: metabolic process (GO:0008152);; biological process: cellular process (GO:0009987)
gene1125	LOC113811822	0.294184	25	0.399453	30	0.198868	13	0.174782	11	0.536126	37	3.96784	244	0.234269	17	0.396804	32	--	--	--	--	--	--	6.90142e-09	3.02429	up	--	--	--	--	--	--	K15108|9.36491e-79|obi:106876076|K15108 solute carrier family 25 (mitochondrial thiamine pyrophosphate transporter), member 19 | (RefSeq) mitochondrial thiamine pyrophosphate carrier-like	--	[C]	Energy production and conversion	Mitochondrial carrier protein	Probable mitochondrial thiamine pyrophosphate carrier OS=Dictyostelium discoideum OX=44689 GN=mcfK PE=3 SV=1	S	Function unknown	PREDICTED: mitochondrial thiamine pyrophosphate carrier [Aethina tumida]	--
gene1124	LOC113811837	3.67326	274	8.26202	534	4.1783	244	2.87997	161	7.41418	444	6.80362	376	3.51263	224	2.84709	195	0.748297	0.673745	normal	0.902969	-0.00470015	normal	0.927783	0.135404	normal	0.89919	-0.23201	normal	--	--	--	K15455|1.61848e-20|dpo:Dpse_GA13188|K15455 diphthamide biosynthesis protein 3 | (RefSeq) GA13188 gene product from transcript GA13188-RA	--	[S]	Function unknown	DNA-directed RNA polymerase III subunit Rpc31;; CSL zinc finger	DPH3 homolog OS=Drosophila melanogaster OX=7227 GN=CG14701 PE=3 SV=1	S	Function unknown	hypothetical protein TSAR_016561 [Trichomalopsis sarcophagae]	--
gene1100	LOC113811846	0	0	0	0	0	0	0	0	0	0	0	0	0	0	0	0	--	--	--	--	--	--	--	--	--	--	--	--	--	--	--	--	--	--	--	--	--	S	Function unknown	hypothetical protein KP79_PYT17816 [Mizuhopecten yessoensis]	--
gene1101	LOC113811855	0	0	0	0	0	0	0	0	0	0	0	0	0	0	0	0	--	--	--	--	--	--	--	--	--	--	--	--	--	--	--	--	--	--	--	--	--	--	--	--	--
gene1102	LOC113811867	0	0	0.042768	5	0.081976	7	0.059699	5	0	0	0	0	0.04327	5	0.31131	31	--	--	--	--	--	--	--	--	--	--	--	--	--	--	--	--	--	--	--	--	Protein tincar OS=Drosophila melanogaster OX=7227 GN=tinc PE=2 SV=1	S	Function unknown	protein tincar isoform X2 [Leptinotarsa decemlineata]	--
gene1103	LOC113811877	0	0	0.194773	12	0	0	0	0	0.217431	11	0.087145	5	0	0	0	0	--	--	--	--	--	--	--	--	--	--	--	--	--	--	--	--	--	[R]	General function prediction only	C2H2-type zinc-finger domain;; Zinc-finger double domain;; Zinc finger, C2H2 type;; C2H2-type zinc finger;; Drought induced 19 protein (Di19), zinc-binding	Ikaros family zinc finger protein OS=Oikopleura dioica OX=34765 PE=2 SV=1	S	Function unknown	zinc finger protein 37A-like isoform X1 [Nilaparvata lugens]	--
gene1104	LOC113811886	0.192701	12	0.152336	8	0.019724	1	0.13264	6	0.235645	11	0.28914	13	0.197748	11	0.094366	6	--	--	--	--	--	--	--	--	--	--	--	--	--	--	--	--	--	[R]	General function prediction only	C2H2-type zinc-finger domain;; Zinc-finger double domain;; C2H2-type zinc finger	Protein krueppel OS=Drosophila melanogaster OX=7227 GN=Kr PE=1 SV=2	S	Function unknown	zinc finger protein 771-like isoform X3 [Nilaparvata lugens]	--
gene1105	LOC113811892	0.028256	2	0.0668	4	0.037861	2	0	0	0.17451	9	0.137828	7	0.088051	5	0	0	--	--	--	--	--	--	--	--	--	--	--	--	--	--	--	K09228|1.49211e-34|bfo:BRAFLDRAFT_249243|K09228 KRAB domain-containing zinc finger protein | (RefSeq) hypothetical protein	--	[R]	General function prediction only	C2H2-type zinc-finger domain;; Zinc-finger double domain;; Zinc finger, C2H2 type;; C2H2-type zinc finger;; C2H2-type zinc-finger domain	Protein glass OS=Drosophila virilis OX=7244 GN=gl PE=3 SV=1	S	Function unknown	hypothetical protein BRAFLDRAFT_249243 [Branchiostoma floridae]	--
gene1106	LOC113811899	0	0	0	0	0	0	0	0	0	0	0	0	0.026524	3	0	0	--	--	--	--	--	--	--	--	--	--	--	--	--	--	Molecular Function: ATP binding (GO:0005524);; Cellular Component: integral component of membrane (GO:0016021);; Molecular Function: ATPase activity, coupled to transmembrane movement of substances (GO:0042626);; Biological Process: transmembrane transport (GO:0055085);;	K05668|9.58736e-50|soc:105203152|K05668 ATP-binding cassette, subfamily C (CFTR/MRP), member 5 | (RefSeq) multidrug resistance-associated protein 5-like	ABC transporters (ko02010)	[Q]	Secondary metabolites biosynthesis, transport and catabolism	ABC transporter transmembrane region	ABC transporter C family member 8 OS=Dictyostelium discoideum OX=44689 GN=abcC8 PE=3 SV=1	V	Defense mechanisms	hypothetical protein B7P43_G07584 [Cryptotermes secundus]	molecular function: binding (GO:0005488);; cellular component: membrane (GO:0016020);; cellular component: membrane part (GO:0044425);; biological process: localization (GO:0051179);; molecular function: catalytic activity (GO:0003824);; molecular function: transporter activity (GO:0005215)
gene1110	LOC113811907	0.056027	5	0	0	0	0	0	0	0	0	0.050488	4	0.022731	3	0	0	--	--	--	--	--	--	--	--	--	--	--	--	[IQR]	Lipid transport and metabolism;; Secondary metabolites biosynthesis, transport and catabolism;; General function prediction only	--	--	--	[Q]	Secondary metabolites biosynthesis, transport and catabolism	short chain dehydrogenase;; Enoyl-(Acyl carrier protein) reductase;; short chain dehydrogenase	WW domain-containing oxidoreductase OS=Drosophila melanogaster OX=7227 GN=Wwox PE=2 SV=1	S	Function unknown	Retinol dehydrogenase 14 [Cryptotermes secundus]	--
gene1120	LOC113811917	0	0	0	0	0	0	0	0	0	0	0	0	0	0	0	0	--	--	--	--	--	--	--	--	--	--	--	--	--	--	--	--	--	[L]	Replication, recombination and repair	Smr domain	--	S	Function unknown	PREDICTED: NEDD4-binding protein 2 [Strongylocentrotus purpuratus]	--
gene1126	LOC113811927	0	0	0	0	0	0	0	0	0	0	0	0	0	0	0.02442	2	--	--	--	--	--	--	--	--	--	--	--	--	--	--	--	--	--	--	--	--	--	--	--	PREDICTED: uncharacterized protein LOC108678253, partial [Hyalella azteca]	--
gene1119	LOC113811940	0	0	0	0	0	0	0	0	0	0	0	0	0	0	0	0	--	--	--	--	--	--	--	--	--	--	--	--	--	--	--	--	--	[L]	Replication, recombination and repair	Smr domain	--	S	Function unknown	PREDICTED: NEDD4-binding protein 2 [Strongylocentrotus purpuratus]	--
gene11233	LOC113811963	0	0	0.029735	2	0	0	0	0	0	0	0	0	0	0	0	0	--	--	--	--	--	--	--	--	--	--	--	--	[R]	General function prediction only	Molecular Function: neurotransmitter:sodium symporter activity (GO:0005328);; Biological Process: neurotransmitter transport (GO:0006836);; Cellular Component: integral component of membrane (GO:0016021);; Biological Process: transmembrane transport (GO:0055085);;	K05048|0|phu:Phum_PHUM293370|K05048 solute carrier family 6 (neurotransmitter transporter, amino acid/orphan) member 15/16/17/18/20 | (RefSeq) sodium- and chloride-dependent transporter, putative	--	[T]	Signal transduction mechanisms	Sodium:neurotransmitter symporter family	Sodium-dependent dopamine transporter OS=Drosophila melanogaster OX=7227 GN=DAT PE=1 SV=1	P	Inorganic ion transport and metabolism	sodium-dependent neutral amino acid transporter B(0)AT3-like [Centruroides sculpturatus]	biological process: single-organism process (GO:0044699);; biological process: localization (GO:0051179);; molecular function: transporter activity (GO:0005215);; cellular component: membrane (GO:0016020);; cellular component: membrane part (GO:0044425)
gene11235	LOC113811964	0.264507	12	0.794842	32	0.057955	3	0	0	0.97007	35	0.17946	7	0	0	0	0	--	--	--	--	--	--	0.227447	-1.72242	normal	--	--	--	[L]	Replication, recombination and repair	Molecular Function: DNA binding (GO:0003677);; Cellular Component: nucleus (GO:0005634);; Biological Process: DNA repair (GO:0006281);; Molecular Function: 5'-3' exodeoxyribonuclease activity (GO:0035312);; Biological Process: nucleic acid phosphodiester bond hydrolysis (GO:0090305);;	K10746|6.10829e-70|hro:HELRODRAFT_106350|K10746 exonuclease 1 [EC:3.1.-.-] | (RefSeq) hypothetical protein	Mismatch repair (ko03430)	[L]	Replication, recombination and repair	XPG N-terminal domain;; XPG I-region	Exonuclease 1 OS=Drosophila melanogaster OX=7227 GN=tos PE=1 SV=1	L	Replication, recombination and repair	exonuclease 1-like, partial [Centruroides sculpturatus]	molecular function: binding (GO:0005488);; cellular component: cell (GO:0005623);; cellular component: organelle (GO:0043226);; cellular component: cell part (GO:0044464);; biological process: metabolic process (GO:0008152);; biological process: cellular process (GO:0009987);; biological process: response to stimulus (GO:0050896);; molecular function: catalytic activity (GO:0003824)
gene11234	LOC113811965	0.051052	11	0.016582	4	0.389268	25	0.035265	6	0.02757	5	0.753514	48	0.069366	13	0.885465	65	--	--	--	--	--	--	2.01578e-05	3.16553	up	0.00064506	2.14539	up	--	--	--	--	--	--	--	--	--	--	--	--	--
gene12540	LOC113813419	0	0	0	0	0	0	0	0	0	0	0	0	0	0	0	0	--	--	--	--	--	--	--	--	--	--	--	--	--	--	--	--	--	--	--	--	--	--	--	--	--
gene12535	LOC113813420	0	0	0	0	0	0	0	0	0	0	0	0	0	0	0	0	--	--	--	--	--	--	--	--	--	--	--	--	--	--	--	--	--	--	--	--	--	--	--	--	--
gene12537	LOC113813421	1.18443	129	1.98848	187	0.559249	47	0.235123	20	1.52768	130	0.832289	68	0.455891	43	0.325276	32	0.784953	0.247481	normal	0.797738	-0.601878	normal	0.798407	-0.547794	normal	0.861447	-0.439226	normal	--	--	Biological Process: protein depalmitoylation (GO:0002084);; Cellular Component: lysosome (GO:0005764);; Biological Process: receptor-mediated endocytosis (GO:0006898);; Molecular Function: palmitoyl-(protein) hydrolase activity (GO:0008474);;	K01074|4.16511e-94|nve:NEMVE_v1g187212|K01074 palmitoyl-protein thioesterase [EC:3.1.2.22] | (RefSeq) hypothetical protein	Fatty acid elongation (ko00062);; Fatty acid metabolism (ko01212);; Lysosome (ko04142)	[IO]	Lipid transport and metabolism;; Posttranslational modification, protein turnover, chaperones	Palmitoyl protein thioesterase	Palmitoyl-protein thioesterase 1 OS=Caenorhabditis elegans OX=6239 GN=ppt-1 PE=2 SV=2	S	Function unknown	Palmitoyl-protein thioesterase 1 [Trichinella sp. T6]	biological process: metabolic process (GO:0008152);; biological process: cellular process (GO:0009987);; cellular component: cell (GO:0005623);; cellular component: organelle (GO:0043226);; cellular component: cell part (GO:0044464);; biological process: localization (GO:0051179);; molecular function: catalytic activity (GO:0003824)
gene12539	LOC113813422	0	0	0.021313	2	0	0	0	0	0	0	0	0	0	0	0	0	--	--	--	--	--	--	--	--	--	--	--	--	--	--	Cellular Component: membrane (GO:0016020);;	K05313|3.65647e-14|isc:IscW_ISCW007957|K05313 glutamate receptor, ionotropic, invertebrate | (RefSeq) glutamate receptor, putative	--	[PET]	Inorganic ion transport and metabolism;; Amino acid transport and metabolism;; Signal transduction mechanisms	Ligated ion channel L-glutamate- and glycine-binding site	Glutamate receptor OS=Lymnaea stagnalis OX=6523 PE=2 SV=1	S	Function unknown	Variant Ionotropic Glutamate Receptor, partial [Coenobita clypeatus]	cellular component: membrane (GO:0016020)
gene12544	LOC113813423	0.50528	14	0.838967	21	0.846995	19	3.06278	64	0.122734	3	0.379705	8	0.644239	16	0.794711	20	--	--	--	0.000825433	2.22051	up	--	--	--	--	--	--	--	--	--	--	--	--	--	--	--	--	--	--	--
gene12545	LOC113813424	0.132994	9	0.481341	23	0.978309	42	3.02048	124	0.441365	21	1.56191	64	0.555654	29	0.879429	45	--	--	--	0.00034067	2.09966	up	0.0100664	1.8782	normal	0.819545	0.571797	normal	[G]	Carbohydrate transport and metabolism	Molecular Function: hydrolase activity, acting on glycosyl bonds (GO:0016798);;	K12373|1.08758e-103|lgi:LOTGIDRAFT_223285|K12373 hexosaminidase [EC:3.2.1.52] | (RefSeq) hypothetical protein	Other glycan degradation (ko00511);; Amino sugar and nucleotide sugar metabolism (ko00520);; Glycosaminoglycan degradation (ko00531);; Glycosphingolipid biosynthesis - globo series (ko00603);; Glycosphingolipid biosynthesis - ganglio series (ko00604);; Lysosome (ko04142)	[G]	Carbohydrate transport and metabolism	Glycosyl hydrolase family 20, catalytic domain;; beta-acetyl hexosaminidase like	Beta-hexosaminidase A OS=Caenorhabditis briggsae OX=6238 GN=hex-1 PE=3 SV=2	G	Carbohydrate transport and metabolism	beta-hexosaminidase subunit alpha-like [Limulus polyphemus]	molecular function: catalytic activity (GO:0003824)
gene12536	LOC113813425	242.965	32049	369.577	44283	89.5431	9713	66.9409	6703	369.866	39200	203.375	20364	55.5066	7187	89.0303	9659	0.983983	0.184683	normal	0.98714	0.059954	normal	0.981713	-0.568927	normal	0.981038	0.392453	normal	--	--	Cellular Component: nucleus (GO:0005634);; Biological Process: nucleosome assembly (GO:0006334);;	K11279|1.30563e-103|crg:105333989|K11279 nucleosome assembly protein 1-like 1 | (RefSeq) nucleosome assembly protein 1-like 1	--	[BD]	Chromatin structure and dynamics;; Cell cycle control, cell division, chromosome partitioning	Nucleosome assembly protein (NAP)	Probable nucleosome assembly protein OS=Dictyostelium discoideum OX=44689 GN=nap1 PE=2 SV=1	S	Function unknown	PREDICTED: nucleosome assembly protein 1-like 1 isoform X1 [Hyalella azteca]	cellular component: cell (GO:0005623);; cellular component: organelle (GO:0043226);; cellular component: cell part (GO:0044464);; biological process: cellular process (GO:0009987);; biological process: cellular component organization or biogenesis (GO:0071840)
gene12538	LOC113813426	14.9316	2569	12.8195	1911	7.96817	1093	9.64015	1233	13.6071	1831	9.91804	1292	9.55955	1446	6.34426	987	0.870008	-0.707353	normal	0.809703	0.767749	normal	0.96237	-0.127	normal	0.845442	-0.584024	normal	--	--	Biological Process: transcription elongation from RNA polymerase II promoter (GO:0006368);; Biological Process: histone modification (GO:0016570);; Cellular Component: Cdc73/Paf1 complex (GO:0016593);;	K15175|0|ame:412377|K15175 parafibromin | (RefSeq) hyx; parafibromin	--	[K]	Transcription	Paf1 complex subunit CDC73 N-terminal;; RNA pol II accessory factor, Cdc73 family, C-terminal	Cell division cycle protein 73 OS=Caenorhabditis elegans OX=6239 GN=cdc-73 PE=3 SV=4	K	Transcription	PREDICTED: parafibromin-like [Hyalella azteca]	biological process: metabolic process (GO:0008152);; biological process: cellular process (GO:0009987);; biological process: cellular component organization or biogenesis (GO:0071840);; cellular component: cell (GO:0005623);; cellular component: membrane-enclosed lumen (GO:0031974);; cellular component: macromolecular complex (GO:0032991);; cellular component: organelle (GO:0043226);; cellular co…
gene12541	LOC113813428	12.984	1877	15.605	1950	12.9868	1444	16.9024	1821	15.3996	1735	14.3523	1546	18.238	2249	10.783	1410	0.920278	-0.226249	normal	0.696004	0.928686	normal	0.96082	0.209226	normal	0.761961	-0.706828	normal	--	--	--	--	--	[R]	General function prediction only	Cyclin	--	S	Function unknown	protein CNPPD1 isoform X1 [Zootermopsis nevadensis]	--
gene12542	LOC113813429	30.8111	2407	28.9695	1956	12.6646	761	19.9234	1160	21.0575	1282	18.6748	1087	17.8903	1192	21.1687	1496	0.892662	-0.580019	normal	0.236538	1.20086	normal	0.956634	0.137599	normal	0.953759	0.29339	normal	[R]	General function prediction only	Molecular Function: NADH dehydrogenase activity (GO:0003954);; Molecular Function: coenzyme binding (GO:0050662);; Biological Process: ubiquinone-6 biosynthetic process (GO:1901006);;	K03953|2.87717e-160|cqu:CpipJ_CPIJ015038|K03953 NADH dehydrogenase (ubiquinone) 1 alpha subcomplex subunit 9 | (RefSeq) NADH-ubiquinone oxidoreductase 39 kda subunit	Oxidative phosphorylation (ko00190)	[C]	Energy production and conversion	NAD dependent epimerase/dehydratase family;; 3-beta hydroxysteroid dehydrogenase/isomerase family;; NmrA-like family;; RmlD substrate binding domain	NADH dehydrogenase [ubiquinone] 1 alpha subcomplex subunit 9, mitochondrial OS=Dictyostelium discoideum OX=44689 GN=ndufa9 PE=3 SV=1	GM	Carbohydrate transport and metabolism;; Cell wall/membrane/envelope biogenesis	NADH-ubiquinone oxidoreductase 39 kda subunit [Culex quinquefasciatus]	biological process: metabolic process (GO:0008152);; biological process: single-organism process (GO:0044699);; molecular function: catalytic activity (GO:0003824);; molecular function: binding (GO:0005488);; biological process: cellular process (GO:0009987)
gene12543	LOC113813430	2.61796	254	13.9769	1171	5.81081	433	3.22547	233	15.6264	1181	8.50402	614	3.37825	280	2.40875	212	0.0636849	1.90795	normal	0.899893	-0.297267	normal	0.882305	-0.566547	normal	0.840688	-0.432166	normal	[G]	Carbohydrate transport and metabolism	Molecular Function: sedoheptulose-7-phosphate:D-glyceraldehyde-3-phosphate glyceronetransferase activity (GO:0004801);; Cellular Component: cytoplasm (GO:0005737);; Biological Process: carbohydrate metabolic process (GO:0005975);; Biological Process: pentose-phosphate shunt (GO:0006098);;	K00616|1.92606e-165|nvi:100115508|K00616 transaldolase [EC:2.2.1.2] | (RefSeq) transaldolase	Pentose phosphate pathway (ko00030);; Carbon metabolism (ko01200);; Biosynthesis of amino acids (ko01230)	[G]	Carbohydrate transport and metabolism	Transaldolase/Fructose-6-phosphate aldolase	Probable transaldolase OS=Drosophila melanogaster OX=7227 GN=Taldo PE=2 SV=2	G	Carbohydrate transport and metabolism	PREDICTED: transaldolase-like [Hyalella azteca]	molecular function: catalytic activity (GO:0003824);; cellular component: cell (GO:0005623);; cellular component: cell part (GO:0044464);; biological process: metabolic process (GO:0008152);; biological process: cellular process (GO:0009987);; biological process: single-organism process (GO:0044699)
gene13059	LOC113813972	0.273212	19	0.10549	7	0	0	0	0	0	0	0.222803	11	0.107175	7	0.134496	9	--	--	--	--	--	--	--	--	--	--	--	--	--	--	--	--	--	--	--	--	--	--	--	--	--
gene13052	LOC113813973	0.131364	11	0.276766	20	0.264456	17	0.188247	12	0.38493	26	0.193143	13	0.056304	5	0.079888	7	--	--	--	--	--	--	--	--	--	--	--	--	--	--	Molecular Function: kinase activity (GO:0016301);; Biological Process: phosphorylation (GO:0016310);;	--	--	[T]	Signal transduction mechanisms	--	MAP kinase-activating death domain protein OS=Drosophila melanogaster OX=7227 GN=Rab3-GEF PE=2 SV=2	S	Function unknown	MAP kinase-activating death domain protein [Zootermopsis nevadensis]	molecular function: catalytic activity (GO:0003824);; biological process: metabolic process (GO:0008152);; biological process: cellular process (GO:0009987)
gene13053	LOC113813974	0	0	0	0	0	0	0	0	0	0	0	0	0	0	0	0	--	--	--	--	--	--	--	--	--	--	--	--	--	--	--	K19471|3.99524e-21|pbi:103065929|K19471 R-spondin-1 | (RefSeq) RSPO1; R-spondin 1	--	[O]	Posttranslational modification, protein turnover, chaperones	Furin-like repeat, cysteine-rich	--	O	Posttranslational modification, protein turnover, chaperones	PREDICTED: uncharacterized protein LOC108671285 [Hyalella azteca]	--
gene13058	LOC113813975	0	0	0	0	0	0	0	0	0	0	0	0	0	0	0	0	--	--	--	--	--	--	--	--	--	--	--	--	--	--	--	--	--	--	--	--	--	--	--	--	--
gene13061	LOC113813976	0	0	0.038213	5	0.019295	2	0	0	0	0	0	0	0	0	0	0	--	--	--	--	--	--	--	--	--	--	--	--	[R]	General function prediction only	--	K09228|2.78954e-91|bta:101902574|K09228 KRAB domain-containing zinc finger protein | (RefSeq) zinc finger protein 665-like	--	[R]	General function prediction only	Zinc-finger double domain;; Zinc finger, C2H2 type;; C2H2-type zinc finger;; Zinc-finger of C2H2 type;; Zinc-finger double-stranded RNA-binding;; C2H2-type zinc finger	Krueppel homolog 1 OS=Drosophila melanogaster OX=7227 GN=Kr-h1 PE=2 SV=2	S	Function unknown	PREDICTED: zinc finger protein 271-like [Acyrthosiphon pisum]	--
gene13062	LOC113813977	0	0	0	0	0	0	0	0	0	0	0	0	0	0	0	0	--	--	--	--	--	--	--	--	--	--	--	--	--	--	--	K20796|5.6356e-25|crg:105330008|K20796 histone-lysine N-methyltransferase PRDM7/9 [EC:2.1.1.43] | (RefSeq) zinc finger protein OZF-like	--	[R]	General function prediction only	Zinc-finger double domain;; Zinc finger, C2H2 type;; C2H2-type zinc finger	B lymphocyte-induced maturation protein 1 homolog OS=Caenorhabditis elegans OX=6239 GN=blmp-1 PE=1 SV=1	S	Function unknown	PREDICTED: zinc finger protein OZF-like [Crassostrea gigas]	--
gene13060	LOC113813979	0.023994	5	0.062465	10	0	0	0	0	0.076786	11	0	0	0	0	0	0	--	--	--	--	--	--	--	--	--	--	--	--	[R]	General function prediction only	--	--	--	[R]	General function prediction only	Zinc-finger double domain;; Zinc finger, C2H2 type;; C2H2-type zinc finger;; Zinc-finger of C2H2 type;; Zinc-finger double-stranded RNA-binding;; C2H2-type zinc finger	Krueppel homolog 1 OS=Drosophila melanogaster OX=7227 GN=Kr-h1 PE=2 SV=2	S	Function unknown	zinc finger protein 84 [Nephila clavipes]	--
gene13068	LOC113813980	0	0	0	0	0	0	0	0	0	0	0	0	0	0	0	0	--	--	--	--	--	--	--	--	--	--	--	--	--	--	--	--	--	--	--	--	--	--	--	--	--
gene13050	LOC113813981	0.066694	9	0.095076	10	0.043666	5	0	0	0.236192	23	0.022461	3	0.029359	4	0	0	--	--	--	--	--	--	--	--	--	--	--	--	--	--	Molecular Function: DNA binding (GO:0003677);; Molecular Function: transcription factor activity, sequence-specific DNA binding (GO:0003700);; Cellular Component: nucleus (GO:0005634);; Biological Process: regulation of transcription, DNA-templated (GO:0006355);;	K10172|3.03075e-105|pxy:105381954|K10172 brachyury protein | (RefSeq) T-related protein	--	[K]	Transcription	T-box	T-related protein OS=Drosophila melanogaster OX=7227 GN=byn PE=2 SV=2	K	Transcription	PREDICTED: T-related protein, partial [Plutella xylostella]	molecular function: binding (GO:0005488);; biological process: biological regulation (GO:0065007);; molecular function: nucleic acid binding transcription factor activity (GO:0001071);; cellular component: cell (GO:0005623);; cellular component: organelle (GO:0043226);; cellular component: cell part (GO:0044464)
gene13051	LOC113813982	38.1964	2366	15.8634	850	7.05534	336	5.48024	253	17.5974	850	18.9937	877	5.05059	267	10.6556	597	0.139006	-1.7534	normal	0.910196	0.184609	normal	0.920823	0.420044	normal	0.0482121	1.12186	normal	--	--	--	--	--	[R]	General function prediction only	AN1-like Zinc finger;; Apc13p protein	AN1-type zinc finger and UBX domain-containing protein DDB_G0268260 OS=Dictyostelium discoideum OX=44689 GN=DDB_G0268260 PE=4 SV=2	S	Function unknown	AN1-type zinc finger protein 1 [Cryptotermes secundus]	--
gene13063	LOC113813988	0.286317	59	0.269668	48	0.145485	23	0.803453	32	0.402652	65	0.265707	41	0.264182	47	0.240618	45	0.715933	-0.538523	normal	0.569745	1.00338	normal	0.871796	-0.278581	normal	0.903001	-0.0931081	normal	[G]	Carbohydrate transport and metabolism	--	--	--	--	--	--	--	S	Function unknown	PREDICTED: uncharacterized protein LOC108682635 [Hyalella azteca]	--
gene15022	LOC113816196	0.551878	19	0	0	0	0	0	0	0	0	0	0	0	0	0.130181	4	--	--	--	--	--	--	--	--	--	--	--	--	[O]	Posttranslational modification, protein turnover, chaperones	Molecular Function: hydrolase activity (GO:0016787);;	--	--	[E]	Amino acid transport and metabolism	Trypsin;; Domain of unknown function (DUF1986);; Trypsin-like peptidase domain	Serine proteinase stubble OS=Drosophila melanogaster OX=7227 GN=Sb PE=2 SV=2	O	Posttranslational modification, protein turnover, chaperones	PREDICTED: uncharacterized protein LOC108676568 [Hyalella azteca]	molecular function: catalytic activity (GO:0003824)
gene15025	LOC113816197	0.343886	27	0.067948	6	0.059277	4	0	0	0.03015	3	0	0	0.033918	3	0.857417	53	--	--	--	--	--	--	--	--	--	1.13504e-06	3.49543	up	[QV]	Secondary metabolites biosynthesis, transport and catabolism;; Defense mechanisms	Molecular Function: monooxygenase activity (GO:0004497);; Molecular Function: oxidoreductase activity, acting on paired donors, with incorporation or reduction of molecular oxygen (GO:0016705);; Cellular Component: membrane-bounded organelle (GO:0043227);; Molecular Function: metal ion binding (GO:0046872);;	K07418|9.8421e-88|mze:101474698|K07418 cytochrome P450 family 2 subfamily J [EC:1.14.14.1] | (RefSeq) cytochrome P450 2J6-like	Arachidonic acid metabolism (ko00590);; Linoleic acid metabolism (ko00591)	[Q]	Secondary metabolites biosynthesis, transport and catabolism	Cytochrome P450	Cytochrome P450 2L1 OS=Panulirus argus OX=6737 GN=CYP2L1 PE=1 SV=1	Q	Secondary metabolites biosynthesis, transport and catabolism	cytochrome P450 CYP2 [Eriocheir sinensis]	biological process: metabolic process (GO:0008152);; biological process: single-organism process (GO:0044699);; molecular function: catalytic activity (GO:0003824);; cellular component: organelle (GO:0043226);; molecular function: binding (GO:0005488)
gene15026	LOC113816199	1.13345	173	0.68733	91	0.362009	43	0.161001	19	1.18284	141	1.05385	120	0.160857	21	0.980545	135	0.386294	-1.17007	normal	0.818203	-0.548406	normal	0.893118	0.141124	normal	2.38539e-07	2.55436	up	[QV]	Secondary metabolites biosynthesis, transport and catabolism;; Defense mechanisms	Molecular Function: binding (GO:0005488);; Molecular Function: oxidoreductase activity (GO:0016491);; Cellular Component: membrane-bounded organelle (GO:0043227);;	K07418|8.30164e-83|ola:101156965|K07418 cytochrome P450 family 2 subfamily J [EC:1.14.14.1] | (RefSeq) cytochrome P450 2J6-like	Arachidonic acid metabolism (ko00590);; Linoleic acid metabolism (ko00591)	[Q]	Secondary metabolites biosynthesis, transport and catabolism	Cytochrome P450	Cytochrome P450 2L1 OS=Panulirus argus OX=6737 GN=CYP2L1 PE=1 SV=1	Q	Secondary metabolites biosynthesis, transport and catabolism	cytochrome P450 CYP2 [Eriocheir sinensis]	molecular function: binding (GO:0005488);; molecular function: catalytic activity (GO:0003824);; cellular component: organelle (GO:0043226)
gene15023	LOC113816202	0	0	0	0	0	0	0	0	0.029828	2	0.041856	3	0	0	0.087729	7	--	--	--	--	--	--	--	--	--	--	--	--	[QV]	Secondary metabolites biosynthesis, transport and catabolism;; Defense mechanisms	Molecular Function: binding (GO:0005488);; Molecular Function: oxidoreductase activity (GO:0016491);; Cellular Component: membrane-bounded organelle (GO:0043227);;	K07418|9.26148e-45|ola:101156965|K07418 cytochrome P450 family 2 subfamily J [EC:1.14.14.1] | (RefSeq) cytochrome P450 2J6-like	Arachidonic acid metabolism (ko00590);; Linoleic acid metabolism (ko00591)	[Q]	Secondary metabolites biosynthesis, transport and catabolism	Cytochrome P450	Cytochrome P450 2L1 OS=Panulirus argus OX=6737 GN=CYP2L1 PE=1 SV=1	Q	Secondary metabolites biosynthesis, transport and catabolism	cytochrome P450 CYP2 [Eriocheir sinensis]	molecular function: binding (GO:0005488);; molecular function: catalytic activity (GO:0003824);; cellular component: organelle (GO:0043226)
gene15024	LOC113816203	0	0	0.120952	4	0.14641	3	0	0	0	0	0	0	0.092729	3	0	0	--	--	--	--	--	--	--	--	--	--	--	--	--	--	Molecular Function: monooxygenase activity (GO:0004497);; Cellular Component: membrane (GO:0016020);; Molecular Function: oxidoreductase activity, acting on paired donors, with incorporation or reduction of molecular oxygen (GO:0016705);; Cellular Component: intracellular membrane-bounded organelle (GO:0043231);; Molecular Function: metal ion binding (GO:0046872);;	K14985|3.87162e-17|cqu:CpipJ_CPIJ001038|K14985 26-hydroxylase [EC:1.14.-.-] | (RefSeq) cytochrome P450 18a1	Insect hormone biosynthesis (ko00981)	[Q]	Secondary metabolites biosynthesis, transport and catabolism	Cytochrome P450	Cytochrome P450 2L1 OS=Panulirus argus OX=6737 GN=CYP2L1 PE=1 SV=1	Q	Secondary metabolites biosynthesis, transport and catabolism	cytochrome P450 CYP2 [Eriocheir sinensis]	biological process: metabolic process (GO:0008152);; biological process: single-organism process (GO:0044699);; molecular function: catalytic activity (GO:0003824);; cellular component: membrane (GO:0016020);; cellular component: cell (GO:0005623);; cellular component: organelle (GO:0043226);; cellular component: cell part (GO:0044464);; molecular function: binding (GO:0005488)
gene15027	LOC113816204	0.258605	25	0.19511	17	0.391379	29	0.117354	9	0.026005	2	0.085008	7	0.391241	32	0.137281	12	--	--	--	--	--	--	--	--	--	--	--	--	[QV]	Secondary metabolites biosynthesis, transport and catabolism;; Defense mechanisms	Molecular Function: monooxygenase activity (GO:0004497);; Molecular Function: oxidoreductase activity, acting on paired donors, with incorporation or reduction of molecular oxygen (GO:0016705);; Cellular Component: membrane-bounded organelle (GO:0043227);; Molecular Function: metal ion binding (GO:0046872);;	K14985|1.49305e-80|nvi:100116261|K14985 26-hydroxylase [EC:1.14.-.-] | (RefSeq) CYP18A1; cytochrome P450 18a1	Insect hormone biosynthesis (ko00981)	[Q]	Secondary metabolites biosynthesis, transport and catabolism	Cytochrome P450	Cytochrome P450 2L1 OS=Panulirus argus OX=6737 GN=CYP2L1 PE=1 SV=1	Q	Secondary metabolites biosynthesis, transport and catabolism	cytochrome P450 CYP2 [Eriocheir sinensis]	biological process: metabolic process (GO:0008152);; biological process: single-organism process (GO:0044699);; molecular function: catalytic activity (GO:0003824);; cellular component: organelle (GO:0043226);; molecular function: binding (GO:0005488)
gene15929	LOC113817192	1.7227	103	1.96878	165	0.765668	57	0.77933	57	2.56463	153	1.93982	130	0.598664	50	0.539159	47	0.757164	0.386105	normal	0.769598	0.576686	normal	0.895244	0.138956	normal	0.900599	-0.118884	normal	--	--	--	--	--	[S]	Function unknown	PAP2 superfamily C-terminal;; SAM domain (Sterile alpha motif);; SAM domain (Sterile alpha motif)	Sphingomyelin synthase-related 1 OS=Drosophila melanogaster OX=7227 GN=SMSr PE=1 SV=2	S	Function unknown	PREDICTED: uncharacterized protein LOC108677452 [Hyalella azteca]	--
gene15930	LOC113817194	0.057761	5	0.19105	12	0.103653	6	0.019446	2	0.481512	27	0.087536	5	0.067899	5	0.046234	3	--	--	--	--	--	--	--	--	--	--	--	--	--	--	--	--	--	[R]	General function prediction only	Zinc-finger double domain;; Zinc finger, C2H2 type;; C2H2-type zinc finger;; C2H2-type zinc-finger domain;; Drought induced 19 protein (Di19), zinc-binding	Protein glass OS=Drosophila melanogaster OX=7227 GN=gl PE=1 SV=2	S	Function unknown	PREDICTED: protein tramtrack, alpha isoform-like [Hyalella azteca]	--
gene1661	LOC113817735	0	0	0	0	0	0	0	0	0	0	0	0	0	0	0	0	--	--	--	--	--	--	--	--	--	--	--	--	--	--	--	--	--	--	--	--	--	--	--	--	--
gene1652	LOC113817743	2.43038	125	1.01574	47	2.67546	109	0.609459	40	0.887844	59	1.25049	48	1.8842	88	2.38073	114	0.124953	-1.6044	normal	0.619664	-0.828217	normal	0.887546	0.0754656	normal	0.860137	0.333617	normal	--	--	--	--	--	--	--	WW domain;; CUE domain	WW domain-containing protein A OS=Dictyostelium discoideum OX=44689 GN=dwwA PE=1 SV=1	S	Function unknown	PREDICTED: BAG family molecular chaperone regulator 3-like [Hyalella azteca]	--
gene1653	LOC113817751	72.8387	5498	29.2608	1909	9.07168	527	8.21149	462	30.898	1817	24.6459	1386	6.84712	441	16.4166	1121	0.163071	-1.80547	normal	0.902222	0.403685	normal	0.964774	-0.0147464	normal	0.0069258	1.30859	up	--	--	Molecular Function: thiol-dependent ubiquitin-specific protease activity (GO:0004843);; Cellular Component: cytoplasm (GO:0005737);; Biological Process: ubiquitin-dependent protein catabolic process (GO:0006511);; Biological Process: protein deubiquitination (GO:0016579);;	K05610|1.65907e-156|phu:Phum_PHUM562650|K05610 ubiquitin carboxyl-terminal hydrolase L5 [EC:3.4.19.12] | (RefSeq) ubiquitin carboxyl-terminal hydrolase isozyme L5, putative	--	[O]	Posttranslational modification, protein turnover, chaperones	Ubiquitin carboxyl-terminal hydrolase, family 1	Probable ubiquitin carboxyl-terminal hydrolase ubh-4 OS=Caenorhabditis elegans OX=6239 GN=ubh-4 PE=3 SV=2	O	Posttranslational modification, protein turnover, chaperones	ubiquitin carboxyl-terminal hydrolase isozyme L5 [Scylla paramamosain]	biological process: metabolic process (GO:0008152);; molecular function: catalytic activity (GO:0003824);; cellular component: cell (GO:0005623);; cellular component: cell part (GO:0044464);; biological process: cellular process (GO:0009987)
gene1654	LOC113817758	0.569549	139	0.104991	23	0.208571	40	0	0	0.020701	4	0.088168	17	0.05254	11	0	0	0.00108569	-2.6602	down	0.000208667	-4.24969	down	--	--	--	--	--	--	[O]	Posttranslational modification, protein turnover, chaperones	Molecular Function: hydrolase activity (GO:0016787);;	--	--	[E]	Amino acid transport and metabolism	Trypsin;; Trypsin-like peptidase domain;; Domain of unknown function (DUF1986)	Trypsin-1 OS=Astacus astacus OX=6715 PE=1 SV=1	O	Posttranslational modification, protein turnover, chaperones	PREDICTED: uncharacterized protein LOC108676568 [Hyalella azteca]	molecular function: catalytic activity (GO:0003824)
gene1655	LOC113817768	2.12436	279	5.49509	623	1.18777	120	0.983267	97	4.23294	433	3.04898	298	0.553436	62	0.789876	94	0.674668	0.86869	normal	0.861745	0.28335	normal	0.921686	-0.16232	normal	0.764389	0.553564	normal	--	--	Cellular Component: intracellular part (GO:0044424);;	K14841|5.21999e-66|phu:Phum_PHUM463860|K14841 ribosome biogenesis protein NSA1 | (RefSeq) WD-repeat protein, putative	--	[S]	Function unknown	--	WD repeat-containing protein DDB_G0290555 OS=Dictyostelium discoideum OX=44689 GN=DDB_G0290555 PE=4 SV=1	S	Function unknown	hypothetical protein DAPPUDRAFT_311532 [Daphnia pulex]	cellular component: cell (GO:0005623);; cellular component: cell part (GO:0044464)
gene1656	LOC113817779	2.34946	405	3.19707	475	1.57717	209	2.05499	264	2.56113	343	1.90227	244	2.17301	319	2.58438	402	0.854046	-0.0512951	normal	0.496352	0.92488	normal	0.917623	-0.1147	normal	0.904968	0.298219	normal	--	--	Biological Process: regulation of catalytic activity (GO:0050790);; Biological Process: regulation of cellular process (GO:0050794);;	K16833|3.39233e-35|tca:103313775|K16833 protein phosphatase inhibitor 2 | (RefSeq) protein phosphatase inhibitor 2	--	[OT]	Posttranslational modification, protein turnover, chaperones;; Signal transduction mechanisms	Protein phosphatase inhibitor 2 (IPP-2)	--	T	Signal transduction mechanisms	protein phosphatase inhibitor 2-like [Cryptotermes secundus]	biological process: biological regulation (GO:0065007)
gene1659	LOC113817796	6.35989	3184	7.72853	3385	20.6388	7876	45.902	17070	16.5116	6517	10.5818	3946	20.2539	8750	17.159	7862	0.940395	-0.193219	normal	0.0156701	1.71072	normal	0.973295	-0.347818	normal	0.989513	-0.188294	normal	--	--	Molecular Function: protein serine/threonine kinase activity (GO:0004674);; Molecular Function: ATP binding (GO:0005524);; Biological Process: protein phosphorylation (GO:0006468);;	K02602|2.74584e-172|pxy:105383188|K02602 cytoplasmic polyadenylation element-binding protein | (RefSeq) probable RNA-binding protein orb2	Dorso-ventral axis formation (ko04320)	[J]	Translation, ribosomal structure and biogenesis	RNA recognition motif;; Cytoplasmic polyadenylation element-binding protein ZZ domain;; RNA recognition motif. (a.k.a. RRM, RBD, or RNP domain)	Translational regulator orb2 OS=Drosophila melanogaster OX=7227 GN=orb2 PE=1 SV=1	S	Function unknown	PREDICTED: cytoplasmic polyadenylation element-binding protein 2-like isoform X3 [Diuraphis noxia]	biological process: metabolic process (GO:0008152);; biological process: cellular process (GO:0009987);; molecular function: catalytic activity (GO:0003824);; molecular function: binding (GO:0005488)
gene1657	LOC113817818	0.031842	2	0	0	0	0	0	0	0	0	0	0	0	0	0	0	--	--	--	--	--	--	--	--	--	--	--	--	--	--	--	--	--	--	--	Domain of unknown function (DUF4659);; Domain of unknown function (DUF4659)	--	--	--	--	--
gene1658	LOC113817827	0.74744	17	0.963396	19	1.35225	24	0.462672	8	1.38938	25	2.42161	41	0.937727	18	1.54667	32	--	--	--	--	--	--	0.552671	1.02674	normal	--	--	--	--	--	--	K11413|2.482e-06|mze:101474545|K11413 NAD-dependent deacetylase sirtuin 3 [EC:3.5.1.-] | (RefSeq) sirt3; sirtuin 3	--	--	--	--	--	--	--	PREDICTED: NAD-dependent protein deacetylase sirtuin-3-like [Hyalella azteca]	--
gene16675	LOC113818022	0.048898	7	0.065513	8	0.319524	21	0	0	0	0	1.42704	77	0.128389	15	1.4481	116	--	--	--	--	--	--	2.02183e-12	5.54604	up	8.54495e-08	2.78043	up	--	--	--	--	--	--	--	Hemocyanin, copper containing domain;; Hemocyanin, ig-like domain;; Hemocyanin, all-alpha domain;; Common central domain of tyrosinase	Phenoloxidase 2 OS=Holotrichia diomphalia OX=33394 GN=PPO2 PE=1 SV=1	S	Function unknown	prophenoloxidase b [Marsupenaeus japonicus]	--
gene16677	LOC113818024	5.78622	1107	5.81362	962	6.69056	985	8.18027	1166	8.20633	1224	5.37081	766	6.51385	1063	7.1631	1240	0.866452	-0.482429	normal	0.745835	0.837019	normal	0.940763	-0.299725	normal	0.960075	0.187962	normal	--	--	Cellular Component: integral component of membrane (GO:0016021);;	--	--	[R]	General function prediction only	Tetraspanin family	Tetraspanin-21 OS=Caenorhabditis elegans OX=6239 GN=tsp-21 PE=1 SV=2	--	--	PREDICTED: CD63 antigen-like [Hyalella azteca]	cellular component: membrane (GO:0016020);; cellular component: membrane part (GO:0044425)
gene16672	LOC113818028	0.105536	4	0	0	0	0	0	0	0	0	0.145827	5	0	0	0	0	--	--	--	--	--	--	--	--	--	--	--	--	--	--	--	--	--	--	--	--	--	--	--	--	--
gene16678	LOC113818029	0	0	0	0	0	0	0	0	0	0	0.089666	4	0	0	0	0	--	--	--	--	--	--	--	--	--	--	--	--	--	--	--	--	--	--	--	Immunoglobulin domain;; Immunoglobulin domain;; Immunoglobulin V-set domain;; CD80-like C2-set immunoglobulin domain	--	S	Function unknown	uncharacterized protein LOC110998411 [Pieris rapae]	--
gene16679	LOC113818030	0.020265	3	0	0	0	0	0	0	0.324478	26	0.04046	3	0	0	0	0	--	--	--	--	--	--	--	--	--	--	--	--	--	--	--	K05313|2.65554e-18|cfo:105259578|K05313 glutamate receptor, ionotropic, invertebrate | (RefSeq) uncharacterized LOC105259578	--	[PET]	Inorganic ion transport and metabolism;; Amino acid transport and metabolism;; Signal transduction mechanisms	Ligand-gated ion channel	--	S	Function unknown	PREDICTED: probable glutamate receptor [Hyalella azteca]	--
gene17132	LOC113818528	0	0	0	0	0	0	0	0	0	0	0	0	0	0	0	0	--	--	--	--	--	--	--	--	--	--	--	--	--	--	--	--	--	[O]	Posttranslational modification, protein turnover, chaperones	--	Uncharacterized protein PF11_0207 OS=Plasmodium falciparum (isolate 3D7) OX=36329 GN=PF11_0207 PE=1 SV=2	S	Function unknown	hypothetical protein BOX15_Mlig023779g1 [Macrostomum lignano]	--
gene17131	LOC113818529	0.121347	19	0.119013	17	0.101993	13	0.037026	5	0.03072	4	0.216281	26	0.156474	21	0.193301	28	--	--	--	--	--	--	--	--	--	--	--	--	--	--	--	--	--	[T]	Signal transduction mechanisms	Immunoglobulin I-set domain;; Immunoglobulin domain;; Immunoglobulin domain;; Immunoglobulin domain;; Immunoglobulin V-set domain;; CD80-like C2-set immunoglobulin domain	Myoblast growth factor receptor egl-15 OS=Caenorhabditis elegans OX=6239 GN=egl-15 PE=1 SV=1	T	Signal transduction mechanisms	fibroblast growth factor receptor-like 1 protein [Ptychodera flava]	--
gene17634	LOC113819098	0	0	0	0	0	0	0	0	0	0	0	0	0	0	0	0	--	--	--	--	--	--	--	--	--	--	--	--	--	--	Biological Process: signal transduction (GO:0007165);;	K20655|8.66535e-74|phu:Phum_PHUM194120|K20655 Rho GTPase-activating protein SYDE | (RefSeq) Rho-GTPase-activating protein, putative	--	[T]	Signal transduction mechanisms	PDZ domain (Also known as DHR or GLGF)	Rho GTPase-activating protein 100F OS=Drosophila melanogaster OX=7227 GN=RhoGAP100F PE=1 SV=2	O	Posttranslational modification, protein turnover, chaperones	rho GTPase-activating protein 100F [Cryptotermes secundus]	biological process: cellular process (GO:0009987);; biological process: biological regulation (GO:0065007)
gene17637	LOC113819100	0	0	0	0	0.772974	18	0.394833	9	0	0	1.4481	33	0.630199	17	0.591169	17	--	--	--	--	--	--	2.58233e-06	4.36424	up	--	--	--	--	--	Molecular Function: DNA binding (GO:0003677);; Molecular Function: transcription factor activity, sequence-specific DNA binding (GO:0003700);; Cellular Component: nucleus (GO:0005634);; Biological Process: regulation of transcription, DNA-templated (GO:0006355);;	K09037|1.10791e-47|aec:105154850|K09037 transcription factor MAFF/G/K | (RefSeq) transcription factor MafK	--	[K]	Transcription	bZIP Maf transcription factor	--	K	Transcription	PREDICTED: transcription factor MafG-like [Hyalella azteca]	molecular function: binding (GO:0005488);; biological process: biological regulation (GO:0065007);; molecular function: nucleic acid binding transcription factor activity (GO:0001071);; cellular component: cell (GO:0005623);; cellular component: organelle (GO:0043226);; cellular component: cell part (GO:0044464)
gene17640	LOC113819101	0.099115	12	0	0	0	0	0.070262	7	0	0	0	0	0.061657	7	0.01929	3	--	--	--	--	--	--	--	--	--	--	--	--	--	--	--	K20796|1.0583e-55|lgi:LOTGIDRAFT_180523|K20796 histone-lysine N-methyltransferase PRDM7/9 [EC:2.1.1.43] | (RefSeq) hypothetical protein	--	[R]	General function prediction only	Zinc-finger double domain;; Zinc finger, C2H2 type;; C2H2-type zinc finger;; Zinc-finger double-stranded RNA-binding;; Zinc-finger of C2H2 type	Krueppel homolog 1 OS=Drosophila melanogaster OX=7227 GN=Kr-h1 PE=2 SV=2	S	Function unknown	hypothetical protein LOTGIDRAFT_180523 [Lottia gigantea]	--
gene17635	LOC113819102	0.016615	1	0	0	0	0	0	0	0	0	0	0	0	0	0	0	--	--	--	--	--	--	--	--	--	--	--	--	--	--	--	--	--	--	--	--	--	--	--	--	--
gene17638	LOC113819104	0.199412	14	0.159261	10	0.639971	27	0.061765	4	0.05624	4	0.326832	17	0.316592	19	0.288159	18	--	--	--	--	--	--	--	--	--	--	--	--	--	--	--	--	--	--	--	--	--	--	--	--	--
gene17639	LOC113819105	0	0	0	0	0	0	0	0	0	0	0	0	0	0	0	0	--	--	--	--	--	--	--	--	--	--	--	--	--	--	--	--	--	--	--	--	--	--	--	--	--
gene17739	LOC113819214	0.769302	113	0.290657	39	0.718326	77	1.18883	131	0.687207	79	0.309726	36	0.150388	20	0.818745	114	0.0902985	-1.70703	normal	0.0865745	1.33681	normal	0.722604	-0.731396	normal	3.89063e-06	2.37877	up	--	--	--	K12349|0|crg:105347438|K12349 neutral ceramidase [EC:3.5.1.23] | (RefSeq) neutral ceramidase-like	Sphingolipid metabolism (ko00600)	[T]	Signal transduction mechanisms	Neutral/alkaline non-lysosomal ceramidase, N-terminal;; Neutral/alkaline non-lysosomal ceramidase, C-terminal	Neutral ceramidase OS=Drosophila pseudoobscura pseudoobscura OX=46245 GN=CDase PE=3 SV=1	S	Function unknown	PREDICTED: neutral ceramidase-like [Hyalella azteca]	--
gene17740	LOC113819216	0.074446	22	0.389432	100	0.035514	9	0.054357	12	0.173348	40	0.164927	37	0.134383	34	0.090547	25	0.117472	1.74395	normal	--	--	--	0.880371	0.250867	normal	0.875499	-0.450182	normal	--		--	--	--	[T]	Signal transduction mechanisms	Protein tyrosine kinase;; Protein kinase domain;; WSC domain;; Fibronectin type III domain	Putative tyrosine-protein kinase Wsck OS=Drosophila melanogaster OX=7227 GN=Wsck PE=2 SV=2	T	Signal transduction mechanisms	PREDICTED: putative tyrosine-protein kinase Wsck [Tribolium castaneum]	--
gene17737	LOC113819218	6.48263	672	3.79398	340	4.0786	325	2.05736	159	4.63276	374	4.62357	357	3.74686	331	3.37005	316	0.417173	-1.25381	normal	0.856592	-0.432884	normal	0.907456	0.307137	normal	0.928644	-0.100306	normal	--	--	--	--	--	--	--	--	--	--	--	PREDICTED: uncharacterized protein LOC108682209 [Hyalella azteca]	--
gene17738	LOC113819219	9.01712	1530	10.508	1398	9.56004	1532	8.90642	1093	9.96838	1532	24.0852	3095	8.47983	1491	17.6511	2493	0.894787	-0.410805	normal	0.960561	0.107804	normal	0.0827839	1.38912	normal	0.771606	0.707001	normal	[JO]	Translation, ribosomal structure and biogenesis;; Posttranslational modification, protein turnover, chaperones	Biological Process: metabolic process (GO:0008152);; Molecular Function: oxidoreductase activity, acting on paired donors, with incorporation or reduction of molecular oxygen (GO:0016705);; Molecular Function: ion binding (GO:0043167);; Molecular Function: dioxygenase activity (GO:0051213);;	K00472|0|phu:Phum_PHUM445570|K00472 prolyl 4-hydroxylase [EC:1.14.11.2] | (RefSeq) Prolyl 4-hydroxylase alpha-1 subunit precursor, putative	Arginine and proline metabolism (ko00330)	[E]	Amino acid transport and metabolism	Prolyl 4-Hydroxylase alpha-subunit, N-terminal region;; 2OG-Fe(II) oxygenase superfamily;; 2OG-Fe(II) oxygenase superfamily	Prolyl 4-hydroxylase subunit alpha-2 OS=Caenorhabditis elegans OX=6239 GN=phy-2 PE=1 SV=1	S	Function unknown	Protein CBR-DPY-18 [Caenorhabditis briggsae]	biological process: metabolic process (GO:0008152);; biological process: single-organism process (GO:0044699);; molecular function: catalytic activity (GO:0003824);; molecular function: binding (GO:0005488)
gene17742	LOC113819220	0	0	0	0	0	0	0	0	0	0	0	0	0	0	0	0	--	--	--	--	--	--	--	--	--	--	--	--	--	--	--	--	--	--	--	--	--	--	--	PREDICTED: uncharacterized protein LOC108664337 [Hyalella azteca]	--
gene17747	LOC113819222	0	0	0	0	0	0	0.060206	3	0	0	0	0	0	0	0	0	--	--	--	--	--	--	--	--	--	--	--	--	--	--	--	--	--	--	--	--	--	--	--	--	--
gene17749	LOC113819223	0.384478	32	3.32528	223	0.109881	7	0	0	0.154384	10	0.415162	26	0.08474	6	0	0	0.00649215	2.39182	up	--	--	--	--	--	--	--	--	--	--	--	--	--	--	--	--	FR47-like protein;; Acetyltransferase (GNAT) family;; Aralkyl acyl-CoA:amino acid N-acyltransferase, C-terminal region	--	--	--	--	--
gene17750	LOC113819225	0.243214	33	0.547675	73	0.213056	24	0.074975	10	0.535121	64	0.521695	63	0.021834	4	0.106933	16	0.635412	0.797492	normal	--	--	--	0.858909	0.342767	normal	--	--	--	--	--	--	K16064|1.09279e-54|amj:102573256|K16064 E3 SUMO-protein ligase PIAS3 | (RefSeq) PIAS3; protein inhibitor of activated STAT 3	Ubiquitin mediated proteolysis (ko04120)	[K]	Transcription	PINIT domain;; MIZ/SP-RING zinc finger	E3 SUMO-protein ligase gei-17 OS=Caenorhabditis elegans OX=6239 GN=gei-17 PE=1 SV=4	S	Function unknown	protein inhibitor of activated STAT [Scylla paramamosain]	--
gene17754	LOC113819226	6.63643	337	7.29389	318	9.83475	376	4.60257	172	6.76002	266	7.16312	272	8.06353	343	6.08886	275	0.812664	-0.361046	normal	0.830439	-0.529466	normal	0.876212	0.405148	normal	0.884029	-0.350703	normal	--	--	--	--	--	[Z]	Cytoskeleton	N-terminal C2 in EEIG1 and EHBP1 proteins	--	Z	Cytoskeleton	PREDICTED: LOW QUALITY PROTEIN: EH domain-binding protein 1-like [Diaphorina citri]	--
gene17745	LOC113819227	0.048569	9	0.069143	10	0.068936	9	0.05708	8	0.44889	12	0.01633	3	0.070215	10	0.013445	3	--	--	--	--	--	--	--	--	--	--	--	--	[L]	Replication, recombination and repair	Molecular Function: nucleotide binding (GO:0000166);; Molecular Function: nucleic acid binding (GO:0003676);; Molecular Function: ATP-dependent helicase activity (GO:0008026);; Biological Process: cellular process (GO:0009987);;	--	--	[L]	Replication, recombination and repair	Helicase C-terminal domain	Regulator of telomere elongation helicase 1 homolog OS=Drosophila sechellia OX=7238 GN=GM12432 PE=3 SV=1	L	Replication, recombination and repair	PREDICTED: Fanconi anemia group J protein homolog, partial [Hyalella azteca]	molecular function: binding (GO:0005488);; molecular function: catalytic activity (GO:0003824);; biological process: cellular process (GO:0009987)
gene17746	LOC113819228	0	0	0	0	0	0	0	0	0	0	0	0	0	0	0	0	--	--	--	--	--	--	--	--	--	--	--	--	--	--	--	--	--	--	--	--	--	--	--	--	--
gene17748	LOC113819229	0	0	0.127611	28	0.056172	11	0.053453	11	0.098479	20	0.021388	5	0.027399	6	0.101113	24	--	--	--	--	--	--	--	--	--	--	--	--	[L]	Replication, recombination and repair	Molecular Function: hydrolase activity, acting on acid anhydrides, in phosphorus-containing anhydrides (GO:0016818);; Molecular Function: organic cyclic compound binding (GO:0097159);; Molecular Function: heterocyclic compound binding (GO:1901363);;	K15362|2.08298e-162|spu:576476|K15362 fanconi anemia group J protein [EC:3.6.4.12] | (RefSeq) Fanconi anemia group J protein homolog	Fanconi anemia pathway (ko03460)	[L]	Replication, recombination and repair	DEAD_2;; Helicase C-terminal domain	Regulator of telomere elongation helicase 1 homolog OS=Drosophila yakuba OX=7245 GN=GE16425 PE=3 SV=1	L	Replication, recombination and repair	putative Fanconi anemia group J protein-like, partial [Apostichopus japonicus]	molecular function: catalytic activity (GO:0003824);; molecular function: binding (GO:0005488)
gene17753	LOC113819230	0	0	0	0	0	0	0	0	0	0	0	0	0	0	0	0	--	--	--	--	--	--	--	--	--	--	--	--	--	--	--	--	--	--	--	--	--	--	--	--	--
gene17994	LOC113819512	0	0	0.090709	11	0	0	1.16642	114	0.038917	4	0.102542	10	0	0	0.048448	6	--	--	--	0	6.2963	up	--	--	--	--	--	--	[P]	Inorganic ion transport and metabolism	Biological Process: transport (GO:0006810);;	K14453|0|aec:105148546|K14453 solute carrier family 26, other | (RefSeq) solute carrier family 26 member 6-like	--	[P]	Inorganic ion transport and metabolism	Sulfate permease family;; STAS domain	Sulfate permease family protein 3 OS=Caenorhabditis elegans OX=6239 GN=sulp-3 PE=2 SV=3	P	Inorganic ion transport and metabolism	PREDICTED: solute carrier family 26 member 6-like isoform X1 [Hyalella azteca]	biological process: localization (GO:0051179)
gene17997	LOC113819513	0	0	0	0	0	0	0	0	0	0	0	0	0	0	0	0	--	--	--	--	--	--	--	--	--	--	--	--	[E]	Amino acid transport and metabolism	Biological Process: transport (GO:0006810);; Cellular Component: membrane (GO:0016020);;	K14388|2.36798e-79|lgi:LOTGIDRAFT_141180|K14388 solute carrier family 5 (sodium-coupled monocarboxylate transporter), member 8/12 | (RefSeq) hypothetical protein	--	[P]	Inorganic ion transport and metabolism	Sodium:solute symporter family	Putative sodium-dependent multivitamin transporter OS=Drosophila melanogaster OX=7227 GN=CG32669 PE=2 SV=1	E	Amino acid transport and metabolism	sodium-coupled monocarboxylate transporter 1-like [Centruroides sculpturatus]	biological process: localization (GO:0051179);; cellular component: membrane (GO:0016020)
gene17995	LOC113819515	0	0	0	0	0	0	0	0	0	0	0	0	0	0	0	0	--	--	--	--	--	--	--	--	--	--	--	--	[E]	Amino acid transport and metabolism	Molecular Function: transporter activity (GO:0005215);; Biological Process: monocarboxylic acid transport (GO:0015718);; Cellular Component: integral component of membrane (GO:0016021);; Biological Process: amide transport (GO:0042886);; Biological Process: vitamin transport (GO:0051180);; Biological Process: cofactor transport (GO:0051181);; Biological Process: transmembrane transport (GO:005508…	K14388|4.36899e-98|lgi:LOTGIDRAFT_141180|K14388 solute carrier family 5 (sodium-coupled monocarboxylate transporter), member 8/12 | (RefSeq) hypothetical protein	--	[P]	Inorganic ion transport and metabolism	Sodium:solute symporter family	Putative sodium-dependent multivitamin transporter OS=Drosophila melanogaster OX=7227 GN=CG32669 PE=2 SV=1	E	Amino acid transport and metabolism	hypothetical protein LOTGIDRAFT_141180 [Lottia gigantea]	molecular function: transporter activity (GO:0005215);; biological process: single-organism process (GO:0044699);; biological process: localization (GO:0051179);; cellular component: membrane (GO:0016020);; cellular component: membrane part (GO:0044425)
gene17996	LOC113819516	0	0	0	0	0	0	0	0	0	0	0	0	0	0	0	0	--	--	--	--	--	--	--	--	--	--	--	--	--	--	--	--	--	--	--	--	--	S	Function unknown	uncharacterized protein LOC111638386 [Centruroides sculpturatus]	--
gene18295	LOC113819833	0.040828	4	0.070659	6	0	0	0	0	0.026602	3	0.067474	5	0	0	0	0	--	--	--	--	--	--	--	--	--	--	--	--	[JO]	Translation, ribosomal structure and biogenesis;; Posttranslational modification, protein turnover, chaperones	--	K00472|1.26524e-72|tca:657862|K00472 prolyl 4-hydroxylase [EC:1.14.11.2] | (RefSeq) prolyl 4-hydroxylase subunit alpha-2	Arginine and proline metabolism (ko00330)	[E]	Amino acid transport and metabolism	Prolyl 4-Hydroxylase alpha-subunit, N-terminal region;; 2OG-Fe(II) oxygenase superfamily	Prolyl 4-hydroxylase subunit alpha-2 OS=Caenorhabditis elegans OX=6239 GN=phy-2 PE=1 SV=1	S	Function unknown	PREDICTED: prolyl 4-hydroxylase subunit alpha-1-like [Hyalella azteca]	--
gene18291	LOC113819835	0.045174	2	0	0	0	0	0.118814	4	0	0	0	0	0	0	0	0	--	--	--	--	--	--	--	--	--	--	--	--	[T]	Signal transduction mechanisms	Molecular Function: kinase activity (GO:0016301);;	K08858|8.33282e-34|sko:100369427|K08858 serine/threonine-protein kinase SBK [EC:2.7.11.1] | (RefSeq) serine/threonine-protein kinase SBK1-like	--	[T]	Signal transduction mechanisms	Protein kinase domain;; Protein tyrosine kinase;; Kinase-like	Probable serine/threonine-protein kinase fhkC OS=Dictyostelium discoideum OX=44689 GN=fhkC PE=3 SV=2	T	Signal transduction mechanisms	serine/threonine-protein kinase SBK1 [Zootermopsis nevadensis]	molecular function: catalytic activity (GO:0003824)
gene18292	LOC113819836	0.489493	79	0.461928	65	0.32816	41	0.092029	12	0.727897	92	0.231334	28	0.157959	22	0.222343	33	0.711432	-0.533098	normal	0.596963	-1.08693	normal	0.223052	-1.28995	normal	--	--	--	--	--	--	--	--	--	--	LIN37	--	S	Function unknown	PREDICTED: protein lin-37 homolog [Branchiostoma belcheri]	--
gene18294	LOC113819837	598.419	23418	3805.62	128753	488.248	14799	237.153	6971	2626.09	80322	1924.43	56194	154.149	5141	8.13611	293	0.179202	2.17697	normal	0.977752	-0.490897	normal	0.995604	-0.139508	normal	0	-4.15874	down	--	--	--	--	--	--	--	--	--	--	--	--	--
gene18296	LOC113819838	0.633262	345	0.637119	300	0.584275	244	0.581763	236	1.02759	434	0.686868	278	0.529813	246	0.798825	389	0.790416	-0.47741	normal	0.821304	0.542874	normal	0.910725	-0.265276	normal	0.699037	0.623578	normal	--	--	--	K00923|0|cfo:105250545|K00923 phosphatidylinositol-4-phosphate 3-kinase [EC:2.7.1.154] | (RefSeq) phosphatidylinositol 4-phosphate 3-kinase C2 domain-containing subunit beta	Inositol phosphate metabolism (ko00562);; Phosphatidylinositol signaling system (ko04070)	[T]	Signal transduction mechanisms	Phosphatidylinositol 3- and 4-kinase;; Phosphoinositide 3-kinase family, accessory domain (PIK domain);; C2 domain;; Phosphoinositide 3-kinase C2;; PI3-kinase family, ras-binding domain;; PX domain	Phosphatidylinositol 3-kinase piki-1 OS=Caenorhabditis elegans OX=6239 GN=piki-1 PE=1 SV=1	BDLTU	Chromatin structure and dynamics;; Cell cycle control, cell division, chromosome partitioning;; Replication, recombination and repair;; Signal transduction mechanisms;; Intracellular trafficking, secretion, and vesicular transport	PREDICTED: phosphatidylinositol 4-phosphate 3-kinase C2 domain-containing subunit beta [Microplitis demolitor]	--
gene18297	LOC113819839	0.01816	3	0.185352	18	0.246851	22	0.144296	12	0	0	0.073147	7	0.113512	11	0.119851	13	--	--	--	--	--	--	--	--	--	--	--	--	--	--	--	--	--	[S]	Function unknown	Domain of unknown function (DUF4782)	--	S	Function unknown	PREDICTED: GRAM domain-containing protein 1B-like isoform X1 [Acromyrmex echinatior]	--
gene18298	LOC113819840	0.480794	31	4.10609	233	0.271131	15	0.09348	6	3.92652	200	2.38641	120	0.852814	53	0.589686	40	0.00397923	2.49495	up	--	--	--	0.867661	-0.356671	normal	0.852757	-0.423637	normal	--	--	Molecular Function: metalloendopeptidase activity (GO:0004222);; Biological Process: proteolysis (GO:0006508);;	K18156|1.67034e-127|aga:AgaP_AGAP009567|K18156 mitochondrial inner membrane protease ATP23 [EC:3.4.24.-] | (RefSeq) AGAP009567-PA	--	[L]	Replication, recombination and repair	Peptidase M76 family	Mitochondrial inner membrane protease ATP23 homolog OS=Dictyostelium discoideum OX=44689 GN=DDB_G0270738 PE=3 SV=2	O	Posttranslational modification, protein turnover, chaperones	AGAP009567-PA [Anopheles gambiae str. PEST]	biological process: metabolic process (GO:0008152);; molecular function: catalytic activity (GO:0003824)
gene18461	LOC113820025	0	0	0.109383	2	0	0	0	0	0	0	0.225405	4	0	0	0	0	--	--	--	--	--	--	--	--	--	--	--	--	--	--	--	--	--	[R]	General function prediction only	C2H2-type zinc-finger domain;; Zinc-finger double domain;; Zinc finger, C2H2 type;; Drought induced 19 protein (Di19), zinc-binding;; C2H2-type zinc finger	Polycomb protein PHO OS=Drosophila melanogaster OX=7227 GN=pho PE=1 SV=2	S	Function unknown	gastrula zinc finger protein XlCGF57.1-like isoform X1 [Nilaparvata lugens]	--
gene18463	LOC113820026	0.125954	8	0.074867	5	0.06323	4	0.260685	13	0.187174	10	0.239015	12	0.224706	12	0	0	--	--	--	--	--	--	--	--	--	--	--	--	--	--	--	--	--	[R]	General function prediction only	C2H2-type zinc-finger domain;; Zinc-finger double domain;; Zinc finger, C2H2 type;; C2H2-type zinc finger;; Drought induced 19 protein (Di19), zinc-binding	Protein krueppel OS=Drosophila melanogaster OX=7227 GN=Kr PE=1 SV=2	S	Function unknown	zinc finger protein 26-like isoform X2 [Nilaparvata lugens]	--
gene18462	LOC113820027	0.071827	4	0.138192	6	0.094328	4	0.055618	3	0.318767	13	0	0	0.25502	11	0.045809	3	--	--	--	--	--	--	--	--	--	--	--	--	--	--	--	--	--	[R]	General function prediction only	C2H2-type zinc-finger domain;; Zinc-finger double domain;; Zinc finger, C2H2 type;; C2H2-type zinc finger	Chorion transcription factor Cf2 OS=Drosophila melanogaster OX=7227 GN=Cf2 PE=2 SV=3	S	Function unknown	zinc finger protein 26-like isoform X2 [Nilaparvata lugens]	--
gene18470	LOC113820028	0.1805	7	0.478048	16	0.280641	9	0.183882	6	0.101263	3	0.072418	3	0.45217	15	0.087253	3	--	--	--	--	--	--	--	--	--	--	--	--	--	--	--	K09228|7.77312e-35|bfo:BRAFLDRAFT_107772|K09228 KRAB domain-containing zinc finger protein | (RefSeq) hypothetical protein	--	[R]	General function prediction only	C2H2-type zinc-finger domain;; Zinc-finger double domain;; Zinc finger, C2H2 type;; C2H2-type zinc finger;; Drought induced 19 protein (Di19), zinc-binding	Protein glass OS=Drosophila melanogaster OX=7227 GN=gl PE=1 SV=2	S	Function unknown	gastrula zinc finger protein XlCGF57.1-like isoform X1 [Nilaparvata lugens]	--
gene18477	LOC113820029	0.165446	9	0.584667	38	0.329762	12	0.033301	3	0.366225	24	0.24962	16	0.114549	8	0.027428	3	0.426734	1.46463	normal	--	--	--	--	--	--	--	--	--	--	--	--	--	--	[R]	General function prediction only	Zinc-finger double domain;; C2H2-type zinc-finger domain;; Zinc finger, C2H2 type;; C2H2-type zinc finger	Chorion transcription factor Cf2 OS=Drosophila melanogaster OX=7227 GN=Cf2 PE=2 SV=3	S	Function unknown	zinc finger protein OZF-like [Nilaparvata lugens]	--
gene18460	LOC113820030	0.022558	2	0.035977	3	0.03529	3	0.026506	2	0	0	0.019208	2	0	0	0	0	--	--	--	--	--	--	--	--	--	--	--	--	--	--	--	K09228|7.06308e-73|bfo:BRAFLDRAFT_243940|K09228 KRAB domain-containing zinc finger protein | (RefSeq) hypothetical protein	--	[R]	General function prediction only	C2H2-type zinc-finger domain;; Zinc-finger double domain;; Zinc finger, C2H2 type;; C2H2-type zinc finger;; Drought induced 19 protein (Di19), zinc-binding;; Orsellinic acid/F9775 biosynthesis cluster protein D	Chorion transcription factor Cf2 OS=Drosophila melanogaster OX=7227 GN=Cf2 PE=2 SV=3	S	Function unknown	zinc finger protein 431-like isoform X1 [Nilaparvata lugens]	--
gene18464	LOC113820031	0.263292	5	0.368352	6	0	0	0	0	0.46916	7	0.50342	8	0	0	0	0	--	--	--	--	--	--	--	--	--	--	--	--	--	--	--	K09222|1.09885e-11|dre:564772|K09222 RE1-silencing transcription factor | (RefSeq) rest, NRSF; RE1-silencing transcription factor	--	[R]	General function prediction only	C2H2-type zinc-finger domain	Ikaros family zinc finger protein OS=Oikopleura dioica OX=34765 PE=2 SV=1	S	Function unknown	PREDICTED: uncharacterized protein LOC108666747 [Hyalella azteca]	--
gene18465	LOC113820032	0.103256	5	0.431862	17	0	0	0	0	0	0	0	0	0.109551	5	0.064766	3	--	--	--	--	--	--	--	--	--	--	--	--	--	--	--	--	--	[R]	General function prediction only	C2H2-type zinc-finger domain;; Zinc-finger double domain;; Zinc finger, C2H2 type;; C2H2-type zinc finger	Protein krueppel OS=Drosophila melanogaster OX=7227 GN=Kr PE=1 SV=2	S	Function unknown	PREDICTED: zinc finger protein 239-like [Branchiostoma belcheri]	--
gene18467	LOC113820033	0.361332	9	0.63627	13	0.28549	6	0.117621	3	0.543395	10	0.54021	10	0	0	0.19873	5	--	--	--	--	--	--	--	--	--	--	--	--	--	--	--	--	--	[R]	General function prediction only	C2H2-type zinc-finger domain;; Zinc-finger double domain;; Zinc finger, C2H2 type;; C2H2-type zinc finger	Protein glass OS=Drosophila melanogaster OX=7227 GN=gl PE=1 SV=2	S	Function unknown	PREDICTED: zinc finger and BTB domain-containing protein 17-like isoform X1 [Hyalella azteca]	--
gene18468	LOC113820034	0	0	0.121142	16	0	0	0.037457	5	0.01791	3	0.131079	15	0	0	0.017309	3	--	--	--	--	--	--	--	--	--	--	--	--	--	--	--	K09228|6.79843e-79|bfo:BRAFLDRAFT_103420|K09228 KRAB domain-containing zinc finger protein | (RefSeq) hypothetical protein	--	[R]	General function prediction only	C2H2-type zinc-finger domain;; Zinc-finger double domain;; Zinc finger, C2H2 type;; C2H2-type zinc finger;; Drought induced 19 protein (Di19), zinc-binding	Krueppel homolog 1 OS=Drosophila melanogaster OX=7227 GN=Kr-h1 PE=2 SV=2	S	Function unknown	hypothetical protein BRAFLDRAFT_103420 [Branchiostoma floridae]	--
gene18469	LOC113820035	0	0	0.083275	2	0	0	0.101684	3	0	0	0	0	0	0	0.251251	7	--	--	--	--	--	--	--	--	--	--	--	--	--	--	--	--	--	[R]	General function prediction only	Zinc-finger double domain;; Zinc finger, C2H2 type;; C2H2-type zinc finger;; C2H2-type zinc-finger domain	Ikaros family zinc finger protein OS=Oikopleura dioica OX=34765 PE=2 SV=1	S	Function unknown	PREDICTED: gastrula zinc finger protein XlCGF49.1-like [Hyalella azteca]	--
gene18471	LOC113820036	0	0	0.063899	2	0.103265	2	0.113023	2	0	0	0.212566	4	0	0	0	0	--	--	--	--	--	--	--	--	--	--	--	--	--	--	--	--	--	[R]	General function prediction only	C2H2-type zinc-finger domain;; Zinc-finger double domain;; Zinc finger, C2H2 type;; C2H2-type zinc finger;; Drought induced 19 protein (Di19), zinc-binding	Protein glass OS=Drosophila virilis OX=7244 GN=gl PE=3 SV=1	S	Function unknown	PREDICTED: uncharacterized protein LOC101849454 [Aplysia californica]	--
gene18472	LOC113820037	0.008185	1	0	0	0.047052	5	0	0	0.042302	5	0	0	0.009662	2	0.018217	3	--	--	--	--	--	--	--	--	--	--	--	--	--	--	--	K09228|7.36657e-55|lgi:LOTGIDRAFT_177766|K09228 KRAB domain-containing zinc finger protein | (RefSeq) hypothetical protein	--	[R]	General function prediction only	C2H2-type zinc-finger domain;; Zinc-finger double domain;; Zinc finger, C2H2 type;; C2H2-type zinc finger;; Drought induced 19 protein (Di19), zinc-binding;; Orsellinic acid/F9775 biosynthesis cluster protein D	Protein krueppel OS=Drosophila melanogaster OX=7227 GN=Kr PE=1 SV=2	S	Function unknown	gastrula zinc finger protein XlCGF17.1-like [Nilaparvata lugens]	--
gene18473	LOC113820038	0	0	0.280227	4	0.154608	4	0	0	0.082448	3	0	0	0	0	0	0	--	--	--	--	--	--	--	--	--	--	--	--	--	--	--	K09228|3.09107e-39|lgi:LOTGIDRAFT_177766|K09228 KRAB domain-containing zinc finger protein | (RefSeq) hypothetical protein	--	[R]	General function prediction only	Zinc-finger double domain;; C2H2-type zinc-finger domain;; Zinc finger, C2H2 type;; C2H2-type zinc finger	Krueppel homolog 1 OS=Drosophila melanogaster OX=7227 GN=Kr-h1 PE=2 SV=2	S	Function unknown	zinc finger protein 846-like, partial [Nilaparvata lugens]	--
gene18474	LOC113820039	0	0	0.057959	5	0	0	0	0	0.026841	2	0	0	0	0	0.027596	3	--	--	--	--	--	--	--	--	--	--	--	--	--	--	--	--	--	[R]	General function prediction only	C2H2-type zinc-finger domain;; Zinc-finger double domain;; Zinc finger, C2H2 type;; C2H2-type zinc finger;; Drought induced 19 protein (Di19), zinc-binding	Zinc finger protein zfp-2 OS=Caenorhabditis elegans OX=6239 GN=zfp-2 PE=2 SV=1	S	Function unknown	PREDICTED: zinc finger protein 239-like, partial [Priapulus caudatus]	--
gene18475	LOC113820041	0.042307	4	0.424199	8	0	0	0	0	0.465276	7	0.002111	1	0	0	0.013723	2	--	--	--	--	--	--	--	--	--	--	--	--	--	--	--	K09228|6.17644e-52|bfo:BRAFLDRAFT_71735|K09228 KRAB domain-containing zinc finger protein | (RefSeq) hypothetical protein	--	[R]	General function prediction only	C2H2-type zinc-finger domain;; Zinc-finger double domain;; Zinc finger, C2H2 type;; C2H2-type zinc finger;; Drought induced 19 protein (Di19), zinc-binding	Transcription factor che-1 OS=Caenorhabditis elegans OX=6239 GN=che-1 PE=1 SV=3	S	Function unknown	zinc finger protein 431-like [Nilaparvata lugens]	--
gene18476	LOC113820042	0.076678	6	0	0	0	0	0	0	0.08337	5	0	0	0	0	0.055873	4	--	--	--	--	--	--	--	--	--	--	--	--	--	--	--	--	--	[R]	General function prediction only	C2H2-type zinc-finger domain;; Zinc-finger double domain;; Zinc finger, C2H2 type;; C2H2-type zinc finger	Protein krueppel (Fragment) OS=Manduca sexta OX=7130 GN=Kr PE=2 SV=1	S	Function unknown	zinc finger protein 239-like [Nilaparvata lugens]	--
gene18478	LOC113820043	0.036138	4	0.155397	13	0	0	0.054548	5	0.47146	27	0.317128	18	0.263172	19	0.15108	12	--	--	--	--	--	--	--	--	--	--	--	--	--	--	--	K09228|1.20236e-49|bfo:BRAFLDRAFT_82748|K09228 KRAB domain-containing zinc finger protein | (RefSeq) hypothetical protein	--	[R]	General function prediction only	C2H2-type zinc-finger domain;; Zinc-finger double domain;; Zinc finger, C2H2 type;; C2H2-type zinc finger;; Drought induced 19 protein (Di19), zinc-binding	Protein krueppel (Fragment) OS=Manduca sexta OX=7130 GN=Kr PE=2 SV=1	S	Function unknown	hypothetical protein BRAFLDRAFT_82748 [Branchiostoma floridae]	--
gene19878	LOC113821588	13.0019	933	17.1907	1157	25.7315	1431	81.718	4538	10.8829	868	14.9629	1141	29.1788	1841	35.8304	2479	0.899341	0.0285584	normal	1.31848e-05	2.25834	up	0.780256	0.768899	normal	0.952068	0.394994	normal	[S]	Function unknown	--	K19919|4.81237e-97|cqu:CpipJ_CPIJ004835|K19919 cysteine-rich secretory protein | (RefSeq) catrin	--	[S]	Function unknown	Cysteine-rich secretory protein family;; Crisp	Venom allergen 5 OS=Polistes gallicus OX=34730 PE=1 SV=1	S	Function unknown	cysteine-rich secretory protein 2-like [Cryptotermes secundus]	--
gene19879	LOC113821589	0.046397	4	0	0	0	0	0	0	0	0	0	0	0	0	0	0	--	--	--	--	--	--	--	--	--	--	--	--	--	--	Molecular Function: histone acetyltransferase activity (GO:0004402);; Cellular Component: nucleus (GO:0005634);; Biological Process: regulation of transcription from RNA polymerase II promoter (GO:0006357);; Biological Process: protein phosphorylation (GO:0006468);; Biological Process: cytoskeleton organization (GO:0007010);; Biological Process: regulation of cell shape (GO:0008360);; Biological …	K11798|2.2657e-17|tru:101077942|K11798 bromodomain and WD repeat domain containing protein 1/3 | (RefSeq) brwd1; bromodomain and WD repeat domain containing 1	--	[R]	General function prediction only	--	--	S	Function unknown	Brwd1 [Nephila clavipes]	molecular function: catalytic activity (GO:0003824);; cellular component: cell (GO:0005623);; cellular component: organelle (GO:0043226);; cellular component: cell part (GO:0044464);; biological process: biological regulation (GO:0065007);; biological process: metabolic process (GO:0008152);; biological process: cellular process (GO:0009987);; biological process: cellular component organization o…
gene19881	LOC113821590	38.3973	4147	57.6954	5459	17.0013	1422	11.4123	936	55.4352	4710	40.9988	3333	12.8047	1182	15.419	1526	0.952187	0.114701	normal	0.959041	-0.00825063	normal	0.977709	-0.122979	normal	0.948017	0.334137	normal	[J]	Translation, ribosomal structure and biogenesis	Molecular Function: nucleic acid binding (GO:0003676);; Molecular Function: lysine-tRNA ligase activity (GO:0004824);; Molecular Function: ATP binding (GO:0005524);; Cellular Component: cytoplasm (GO:0005737);; Biological Process: lysyl-tRNA aminoacylation (GO:0006430);;	K04567|0|aag:AaeL_AAEL014702|K04567 lysyl-tRNA synthetase, class II [EC:6.1.1.6] | (RefSeq) AAEL014702-PA	Aminoacyl-tRNA biosynthesis (ko00970)	[J]	Translation, ribosomal structure and biogenesis	tRNA synthetases class II (D, K and N);; OB-fold nucleic acid binding domain;; tRNA synthetases class II core domain (F)	Lysine--tRNA ligase OS=Caenorhabditis elegans OX=6239 GN=kars-1 PE=3 SV=1	J	Translation, ribosomal structure and biogenesis	PREDICTED: lysine--tRNA ligase-like isoform X2 [Hyalella azteca]	molecular function: binding (GO:0005488);; molecular function: catalytic activity (GO:0003824);; cellular component: cell (GO:0005623);; cellular component: cell part (GO:0044464);; biological process: metabolic process (GO:0008152);; biological process: cellular process (GO:0009987);; biological process: single-organism process (GO:0044699)
gene19882	LOC113821591	1.88633	164	1.56628	112	1.30232	93	3.49859	206	2.38818	152	3.3511	207	1.93134	138	1.4525	115	0.618679	-0.807689	normal	0.00428044	1.71865	up	0.612711	0.812522	normal	0.873338	-0.29287	normal	[E]	Amino acid transport and metabolism	--	K00273|5.29885e-74|phi:102104947|K00273 D-amino-acid oxidase [EC:1.4.3.3] | (RefSeq) DAO; D-amino acid oxidase	Glycine, serine and threonine metabolism (ko00260);; Arginine and proline metabolism (ko00330);; D-Arginine and D-ornithine metabolism (ko00472);; Peroxisome (ko04146)	[E]	Amino acid transport and metabolism	FAD dependent oxidoreductase	D-amino-acid oxidase OS=Caenorhabditis elegans OX=6239 GN=daao-1 PE=1 SV=2	E	Amino acid transport and metabolism	PREDICTED: D-aspartate oxidase-like [Hyalella azteca]	--
gene19877	LOC113821593	0.128602	13	0.023369	3	0.393369	31	0.134815	10	0.178942	14	0.093788	7	0.188037	16	0.100808	10	--	--	--	0.736996	-0.939178	normal	--	--	--	--	--	--	[G]	Carbohydrate transport and metabolism	--	--	--	--	--	Pyruvate phosphate dikinase, PEP/pyruvate binding domain	--	G	Carbohydrate transport and metabolism	PREDICTED: uncharacterized protein LOC108668812, partial [Hyalella azteca]	--
gene19883	LOC113821594	9.8118	989	35.0676	3414	10.1471	708	5.5927	364	35.445	2716	16.6605	1257	6.91752	519	7.09627	612	0.385314	1.50221	normal	0.909599	-0.363437	normal	0.855556	-0.734861	normal	0.937882	0.203213	normal	[J]	Translation, ribosomal structure and biogenesis	Molecular Function: nucleotide binding (GO:0000166);; Molecular Function: nucleic acid binding (GO:0003676);;	K13201|5.10996e-109|pxy:105379955|K13201 nucleolysin TIA-1/TIAR | (RefSeq) nucleolysin TIAR	--	[AJ]	RNA processing and modification;; Translation, ribosomal structure and biogenesis	RNA recognition motif. (a.k.a. RRM, RBD, or RNP domain);; RNA recognition motif;; RNA recognition motif. (a.k.a. RRM, RBD, or RNP domain);; Occluded RNA-recognition motif;; RNA binding motif	Polyadenylate-binding protein OS=Drosophila melanogaster OX=7227 GN=pAbp PE=1 SV=3	S	Function unknown	TIA-1-like protein, partial [Scylla paramamosain]	molecular function: binding (GO:0005488)
gene19880	LOC113821595	0	0	0.007764	1	0	0	0	0	0	0	0	0	0	0	0	0	--	--	--	--	--	--	--	--	--	--	--	--	--	--	--	--	--	--	--	pre-RNA processing PIH1/Nop17	--	S	Function unknown	PREDICTED: protein PIH1D3-like [Ciona intestinalis]	--
